# Supplementary material for: Overview of Mathematical Relations Between Poincaré Plot Measures and Time and Frequency Domain Measures of Heart Rate Variability
Source: Entropy (Basel). 2025 Aug 14;27(8):861. doi: 10.3390/e27080861 (PMC12385925; doi:10.3390/e27080861)
Supplement: Supplementary file 1 [file entropy-27-00861-s001.zip]

Archive with 1 entries (1 files):
- entropy-3713073-supplementary.xlsx
