# Supplementary material for: Overview of Mathematical Relations Between Poincaré Plot Measures and Time and Frequency Domain Measures of Heart Rate Variability
Source: Entropy (Basel). 2025 Aug 14;27(8):861. doi: 10.3390/e27080861 (PMC12385925; doi:10.3390/e27080861)
Supplement: Supplementary file 1 [file entropy-27-00861-s001.zip › entropy-3713073-supplementary.xlsx]

## Sheet: Figure 1
0	0.882
0	1.922
0	2.977
0	4.033
0	5.073
0	6.12
0	7.181
0	8.217
0	9.258
0	10.316
0	11.349
0	12.462
0	13.472
0	14.489
0	15.49
0	16.505
0	17.528
0	18.535
0	19.541
0	20.582
0	21.618
0	22.636
0	23.658
0	24.694
0	25.724
0	26.732
0	27.756
0	28.798
0	29.823
0	30.833
0	31.855
0	32.878
0	33.917
0	34.971
0	36.002
0	37.018
0	38.047
0	39.094
0	40.128
0	41.162
0	42.187
0	43.236
0	44.298
0	45.352
0	46.383
0	47.437
0	48.506
0	49.563
0	50.593
0	51.626
0	52.683
0	53.749
0	54.788
0	55.828
0	56.797
0	57.918
0	58.947
0	60
0	61.047
0	62.066
0	63.107
0	64.159
0	65.183
0	66.234
0	67.303
0	68.353
0	69.379
0	70.427
0	71.483
0	72.514
0	73.563
0	74.622
0	75.642
0	76.665
0	77.706
0	78.72
0	79.749
0	80.789
0	81.823
0	82.821
0	83.835
0	84.863
0	85.902
0	86.919
0	87.948
0	88.995
0	90.042
0	91.067
0	92.108
0	93.173
0	94.226
0	95.253
0	96.284
0	97.335
0	98.387
0	99.438
0	100.466
0	101.498
0	102.557
0	103.622
0	104.679
0	105.707
0	106.742
0	107.803
0	108.868
0	109.914
0	110.952
0	112.008
0	113.073
0	114.125
0	115.158
0	116.216
0	117.278
0	118.336
0	119.366
0	120.405
0	121.466
0	122.532
0	123.595
0	124.505
0	125.545
0	126.602
0	127.791
0	128.727
0	129.764
0	130.798
0	131.849
0	132.913
0	133.967
0	134.997
0	136.044
0	137.095
0	138.146
0	139.169
0	140.2
11	141.095	1030.79	0.642187	0.412404
0	141.242
0	142.283	1041	1027	-14	950	950
0	143.31	1027	1023	-4	1100	1100
0	144.333	1023	1039	16
0	145.372	1039	1050	11
0	146.422	1050	1046	-4
0	147.468	1046	1035	-11
0	148.503	1035	1046	11
0	149.549	1046	1057	11
0	150.606	1057	1056	-1
0	151.662	1056	1026	-30
0	152.688	1026	1031	5
0	153.719	1031	1047	16
0	154.766	1047	1052	5
0	155.818	1052	1034	-18
0	156.852	1034	1030	-4
0	157.882	1030	1041	11
0	158.923	1041	1050	9
0	159.973	1050	1034	-16
0	161.007	1034	1025	-9
0	162.032	1025	1032	7
0	163.064	1032	1047	15
0	164.111	1047	1055	8
0	165.166	1055	1040	-15
0	166.206	1040	1022	-18
0	167.228	1022	1040	18
0	168.268	1040	1051	11
0	169.319	1051	1039	-12
0	170.358	1039	1014	-25
0	171.372	1014	1016	2
0	172.388	1016	1031	15
0	173.419	1031	1028	-3
0	174.447	1028	1010	-18
0	175.457	1010	1009	-1
0	176.466	1009	1022	13
0	177.488	1022	1023	1
0	178.511	1023	1016	-7
0	179.527	1016	1006	-10
0	180.533	1006	1010	4
0	181.543	1010	1023	13
0	182.566	1023	1024	1
0	183.59	1024	1003	-21
0	184.593	1003	996	-7
0	185.589	996	1017	21
0	186.606	1017	1036	19
0	187.642	1036	1016	-20
0	188.658	1016	1004	-12
0	189.662	1004	1016	12
0	190.678	1016	1035	19
0	191.713	1035	1010	-25
0	192.723	1010	996	-14
0	193.719	996	999	3
0	194.718	999	1025	26
0	195.743	1025	1019	-6
0	196.762	1019	1008	-11
0	197.77	1008	1008	-2.84217e-11
0	198.778	1008	1025	17
0	199.803	1025	1025	0
0	200.828	1025	1011	-14
0	201.839	1011	1010	-1
0	202.849	1010	1024	14
0	203.873	1024	1039	15
0	204.912	1039	1045	6
0	205.957	1045	1032	-13
0	206.989	1032	1035	3
0	208.024	1035	1048	13
0	209.072	1048	1056	8
0	210.128	1056	1061	5
0	211.189	1061	1038	-23
0	212.227	1038	1010	-28
0	213.237	1010	1010	2.84217e-11
0	214.247	1010	1019	9
0	215.266	1019	1022	3
0	216.288	1022	1009	-13
0	217.297	1009	997	-12
0	218.294	997	1020	23
0	219.314	1020	1032	12
0	220.346	1032	1006	-26
0	221.352	1006	996	-10
0	222.348	996	1014	18
0	223.362	1014	1011	-3
0	224.373	1011	980	-31
0	225.353	980	994	14
0	226.347	994	1005	11
0	227.352	1005	1011	6
0	228.363	1011	1001	-10
0	229.364	1001	1004	3
0	230.368	1004	1030	26
0	231.398	1030	1035	5
0	232.433	1035	1034	-1
0	233.467	1034	1041	7
0	234.508	1041	1040	-1
0	235.548	1040	1025	-15
0	236.573	1025	1044	19
0	237.617	1044	1045	1
0	238.662	1045	1049	4
0	239.711	1049	1025	-24
0	240.736	1025	1021	-4
0	241.757	1021	1049	28
0	242.806	1049	1051	2
0	243.857	1051	1045	-6
0	244.902	1045	1023	-22
0	245.925	1023	1030	7
0	246.955	1030	1048	18
0	248.003	1048	1048	2.84217e-11
0	249.051	1048	1022	-26
0	250.073	1022	1020	-2
0	251.093	1020	1037	17
0	252.13	1037	1045	8
0	253.175	1045	1030	-15
0	254.205	1030	1029	-1
0	255.234	1029	1051	22
0	256.285	1051	1048	-3
0	257.333	1048	1044	-4
0	258.377	1044	1031	-13
0	259.408	1031	1043	12
0	260.451	1043	1046	3
0	261.497	1046	1056	10
0	262.553	1056	1038	-18
0	263.591	1038	1037	-1
0	264.628	1037	1045	8
0	265.673	1045	1044	-1
0	266.717	1044	1031	-13
0	267.748	1031	1020	-11
0	268.768	1020	1042	22
0	269.81	1042	1058	16
0	270.868	1058	1053	-5
0	271.921	1053	1026	-27
0	272.947	1026	1020	-6
0	273.967	1020	1035	15
0	275.002	1035	1035	-5.68434e-11
0	276.037	1035	1005	-30
0	277.042	1005	997	-8
0	278.039	997	1013	16
0	279.052	1013	1047	34
0	280.099	1047	1069	22
0	281.168	1069	1058	-11
0	282.226	1058	1041	-17
0	283.267	1041	1035	-6
0	284.302	1035	1038	3
0	285.34	1038	1035	-3
0	286.375	1035	1016	-19
0	287.391	1016	1025	9
0	288.416	1025	1042	17
0	289.458	1042	1050	8
0	290.508	1050	1034	-16
0	291.542	1034	1020	-14
0	292.562	1020	1039	19
0	293.601	1039	1059	20
0	294.66	1059	1069	10
0	295.729	1069	1044	-25
0	296.773	1044	1032	-12
0	297.805	1032	1052	20
0	298.857	1052	1058	6
0	299.915	1058	1035	-23
0	300.95	1035	1030	-5
0	301.98	1030	1046	16
0	303.026	1046	1044	-2
0	304.07	1044	1026	-18
0	305.096	1026	1011	-15
0	306.107	1011	1031	20
0	307.138	1031	1035	4
0	308.173	1035	1019	-16
0	309.192	1019	1020	1
0	310.212	1020	1034	14
0	311.246	1034	1036	2
0	312.282	1036	1015	-21
0	313.297	1015	1020	5
0	314.317	1020	1035	15
0	315.352	1035	1039	4
0	316.391	1039	1026	-13
0	317.417	1026	1041	15
0	318.458	1041	1049	8
0	319.507	1049	1052	3
0	320.559	1052	1039	-13
0	321.598	1039	1035	-4
0	322.633	1035	1040	5
0	323.673	1040	1039	-1
0	324.712	1039	1016	-23
0	325.728	1016	1009	-7
0	326.737	1009	1032	23
0	327.769	1032	1045	13
0	328.814	1045	1054	9
0	329.868	1054	1040	-14
0	330.908	1040	1036	-4					-0.785398
0	331.944	1036				0	1040.77	1030.77	1037.84	1023.69	1021.3	1021.3
12	332.925					0.1	1040.72	1032.1	1038.75	1024.68	1040.23	1040.23
0	332.998	16.7254	16.7128	14.1435		0.2	1040.57	1033.43	1039.58	1025.72
0	334.052	1030.79	1030.77			0.3	1040.32	1034.72	1040.32	1026.81	1023.69	1037.84
0	335.081	1030.82				0.4	1039.98	1035.98	1040.97	1027.94	1037.84	1023.69
		16.6391	SD1=	10.0009		0.5	1039.54	1037.19	1041.51	1029.1
			SD2=	13.3902		0.6	1039.02	1038.33	1041.95	1030.28	1021.3	1021.3
			SD2/SD1	1.3389		0.7	1038.42	1039.39	1042.27	1031.46	1023.69	1037.84
			(SD2/SD1)²=	1.79264		0.8	1037.73	1040.37	1042.49	1032.63
				0.641916		0.9	1036.98	1041.26	1042.58	1033.79
						1	1036.17	1042.03	1042.55	1034.91
						1.1	1035.3	1042.7	1042.41	1036
0	334.052	21.2235	15.3125			1.2	1034.39	1043.25	1042.15	1037.03
0	335.081	1054.31	0.182456			1.3	1033.44	1043.67	1041.78	1038
11	335.46	1029				1.4	1032.47	1043.96	1041.3	1038.89
0	336.111	1030	1			1.5	1031.47	1044.12	1040.71	1039.71
0	337.159	1048	18			1.6	1030.47	1044.15	1040.02	1040.44
0	338.216	1057	9			1.7	1029.48	1044.04	1039.24	1041.07
0	339.269	1053	-4			1.8	1028.49	1043.81	1038.38	1041.59
0	340.305	1036	-17			1.9	1027.53	1043.44	1037.44	1042.01
0	341.356	1051	15			2	1026.6	1042.94	1036.43	1042.32
0	342.409	1053	2			2.1	1025.72	1042.32	1035.37	1042.51
0	343.44	1031	-22			2.2	1024.88	1041.59	1034.26	1042.58
0	344.452	1012	-19			2.3	1024.1	1040.75	1033.12	1042.54
0	345.468	1016	4			2.4	1023.39	1039.81	1031.95	1042.38
0	346.498	1030	14			2.5	1022.75	1038.78	1030.77	1042.1
0	347.525	1027	-3			2.6	1022.2	1037.67	1029.59	1041.71
0	348.541	1016	-11			2.7	1021.72	1036.49	1028.42	1041.21
0	349.58	1039	23			2.8	1021.34	1035.25	1027.27	1040.6
0	350.633	1053	14			2.9	1021.06	1033.97	1026.17	1039.9
0	351.669	1036	-17			3	1020.87	1032.66	1025.1	1039.1
0	352.696	1027	-9			3.1	1020.77	1031.32	1024.09	1038.23
0	353.737	1041	14			3.2	1020.78	1029.98	1023.15	1037.27
0	354.775	1038	-3			3.3	1020.89	1028.65	1022.29	1036.26
0	355.792	1017	-21			3.4	1021.1	1027.34	1021.51	1035.18
0	356.807	1015	-2			3.5	1021.4	1026.07	1020.82	1034.07
0	357.835	1028	13			3.6	1021.8	1024.84	1020.23	1032.92
0	358.862	1027	-1			3.7	1022.28	1023.67	1019.75	1031.75
0	359.86	998	-29			3.8	1022.86	1022.57	1019.38	1030.57
0	360.861	1001	3			3.9	1023.51	1021.56	1019.12	1029.39
0	361.883	1022	21			4	1024.23	1020.63	1018.98	1028.22
0	362.902	1019	-3			4.1	1025.02	1019.81	1018.95	1027.08
0	363.902	1000	-19			4.2	1025.86	1019.1	1019.05	1025.98
0	364.912	1010	10			4.3	1026.76	1018.5	1019.26	1024.93
0	365.942	1030	20			4.4	1027.69	1018.02	1019.58	1023.93
0	366.988	1046	16			4.5	1028.66	1017.68	1020.02	1023
0	368.012	1024	-22			4.6	1029.64	1017.46	1020.56	1022.15
0	369.032	1020	-4			4.7	1030.64	1017.38	1021.21	1021.39
0	370.073	1041	21			4.8	1031.64	1017.43	1021.95	1020.72
0	371.122	1049	8			4.9	1032.63	1017.61	1022.78	1020.15
0	372.162	1040	-9			5	1033.6	1017.93	1023.69	1019.68
0	373.19	1028	-12			5.1	1034.55	1018.37	1024.67	1019.33
0	374.218	1028	0			5.2	1035.45	1018.94	1025.71	1019.09
0	375.268	1050	22			5.3	1036.31	1019.62	1026.81	1018.97
0	376.323	1055	5			5.4	1037.11	1020.42	1027.94	1018.96
0	377.367	1044	-11			5.5	1037.85	1021.32	1029.1	1019.07
0	378.417	1050	6			5.6	1038.52	1022.31	1030.27	1019.3
0	379.484	1067	17			5.7	1039.11	1023.39	1031.46	1019.65
0	380.557	1073	6			5.8	1039.62	1024.55	1032.63	1020.11
0	381.598	1041	-32			5.9	1040.04	1025.76	1033.79	1020.67
0	382.634	1036	-5			6	1040.37	1027.02	1034.91	1021.33
0	383.692	1058	22			6.1	1040.6	1028.33	1035.99	1022.09
0	384.748	1056	-2			6.2	1040.73	1029.65	1037.03	1022.93
0	385.802	1054	-2			6.28319	1040.77	1030.77	1037.84	1023.69
0	386.852	1050	-4
0	387.898	1046	-4
0	388.973	1075	29
0	390.036	1063	-12
0	391.079	1043	-20
0	392.11	1031	-12
0	393.162	1052	21
0	394.231	1069	17
0	395.267	1036	-33
0	396.302	1035	-1
0	397.344	1042	7
0	398.379	1035	-7
0	399.398	1019	-16
0	400.417	1019	-5.68434e-11
0	401.454	1037	18
0	402.496	1042	5
0	403.531	1035	-7
0	404.579	1048	13
0	405.638	1059	11
0	406.703	1065	6
0	407.763	1060	-5
0	408.807	1044	-16
0	409.843	1036	-8
0	410.902	1059	23
0	411.973	1071	12
0	413.027	1054	-17
0	414.069	1042	-12
0	415.118	1049	7
0	416.18	1062	13
0	417.227	1047	-15
0	418.258	1031	-16
0	419.297	1039	8
0	420.343	1046	7
0	421.365	1022	-24
0	422.376	1011	-11
0	423.402	1026	15
0	424.439	1037	11
0	425.447	1008	-29
0	426.475	1028	20
0	427.52	1045	17
0	428.562	1042	-3
0	429.587	1025	-17
0	430.621	1034	9
0	431.668	1047	13
0	432.708	1040	-7
0	433.73	1022	-18
0	434.767	1037	15
0	435.823	1056	19
0	436.877	1054	-2
0	437.908	1031	-23
0	438.957	1049	18
0	440.018	1061	12
0	441.082	1064	3
0	442.127	1045	-19
0	443.177	1050	5
0	444.238	1061	11
0	445.298	1060	-1
0	446.348	1050	-10
0	447.397	1049	-1
0	448.465	1068	19
0	449.536	1071	3
0	450.588	1052	-19
0	451.633	1045	-7
0	452.699	1066	21
0	453.769	1070	4
0	454.825	1056	-14
0	455.877	1052	-4
0	456.945	1068	16
0	458.008	1063	-5
0	459.073	1065	2
0	460.117	1044	-21
0	461.151	1034	-10
0	462.205	1054	20
0	463.261	1056	2
0	464.303	1042	-14
0	465.337	1034	-8
0	466.401	1064	30
0	467.468	1067	3
0	468.507	1039	-28
0	469.538	1031	-8
0	470.593	1055	24
0	471.645	1052	-3
0	472.678	1033	-19
0	473.713	1035	2
0	474.756	1043	8
0	475.806	1050	7
0	476.841	1035	-15
0	477.885	1044	9
0	478.939	1054	10
0	480.005	1066	12
0	481.062	1057	-9
0	482.123	1061	4
0	483.197	1074	13
0	484.281	1084	10
0	485.347	1066	-18
0	486.424	1077	11
0	487.519	1095	18
0	488.604	1085	-10
0	489.662	1058	-27
0	490.713	1051	-7
0	491.778	1065	14
0	492.834	1056	-9
0	493.882	1048	-8
0	494.927	1045	-3
0	495.992	1065	20
0	497.052	1060	-5
0	498.091	1039	-21
0	499.121	1030	-9
0	500.169	1048	18
0	501.212	1043	-5
0	502.247	1035	-8
0	503.291	1044	9
0	504.348	1057	13
0	505.397	1049	-8
0	506.443	1046	-3
0	507.518	1075	29
0	508.602	1084	9
0	509.678	1076	-8
0	510.751	1073	-3
0	511.816	1065	-8
0	512.893	1077	12
0	513.974	1081	4
0	515.038	1064	-17
0	516.077	1039	-25
0	517.138	1061	22
0	518.223	1085	24
0	519.312	1089	4
0	520.388	1076	-13
0	521.471	1083	7
0	522.543	1072	-11
0	523.616	1073	1
0	524.668	1052	-21
0	525.723	1055	3
0	526.794	1071	16
0	527.856	1062	-9
0	528.909	1053	-9
0	529.977	1068	15
0	531.062	1085	17
0	532.157	1095	10
0	533.252	1095	-1.13687e-10
0	534.328	1076	-19
0	535.388	1060	-16
0	536.471	1083	23
0	537.56	1089	6
0	538.633	1073	-16
0	539.702	1069	-4
0	540.792	1090	21
0	541.882	1090	-1.13687e-10
0	542.949	1067	-23
0	544.017	1068	1
0	545.093	1076	8
0	546.166	1073	-3
0	547.218	1052	-21
0	548.262	1044	-8
0	549.318	1056	12
0	550.386	1068	12
0	551.433	1047	-21
0	552.491	1058	11
0	553.558	1067	9
0	554.616	1058	-9
0	555.668	1052	-6
0	556.759	1091	39
0	557.858	1099	8
0	558.947	1089	-10
0	560.032	1085	-4
0	561.133	1101	16
0	562.183	1050	-51
0	563.184	1001	-49
0	564.233	1049	48
0	565.258	1025	-24
0	566.282	1024	-1
0	567.325	1043	19
0	568.375	1050	7
0	569.416	1041	-9
0	570.453	1037	-4
0	571.508	1055	18
0	572.578	1070	15
0	573.623	1045	-25
0	574.66	1037	-8
0	575.727	1067	30
0	576.8	1073	6
0	577.86	1060	-13
0	578.921	1061	1
0	579.983	1062	1
0	581.037	1054	-8
0	582.078	1041	-13
0	583.113	1035	-6
0	584.158	1045	10
0	585.209	1051	6
0	586.249	1040	-11
0	587.29	1041	1
0	588.341	1051	10
0	589.392	1051	0
0	590.441	1049	-2
0	591.502	1061	12
0	592.577	1075	14
0	593.648	1071	-4
0	594.703	1055	-16
0	595.778	1075	20
0	596.856	1078	3
0	597.937	1081	3
0	599.015	1078	-3
0	600.079	1064	-14
0	601.178	1099	35
0	602.284	1106	7
0	603.361	1077	-29
0	604.428	1067	-10
0	605.504	1076	9
0	606.592	1088	12
0	607.662	1070	-18
0	608.715	1053	-17
0	609.781	1066	13
0	610.843	1062	-4
0	611.892	1049	-13
0	612.938	1046	-3
0	614.002	1064	18
0	615.056	1054	-10
0	616.099	1043	-11
0	617.155	1056	13
0	618.226	1071	15
0	619.275	1049	-22
0	620.338	1063	14
0	621.415	1077	14
0	622.482	1067	-10
0	623.551	1069	2
0	624.628	1077	8
0	625.727	1099	22
0	626.816	1089	-10
0	627.907	1091	2
0	629.018	1111	20
0	630.121	1103	-8
0	631.207	1086	-17
0	632.267	1060	-26
0	633.375	1108	48
0	634.477	1102	-6
0	635.558	1081	-21
12	636.46
0	636.65
0	637.769
0	638.879
11	639.785
0	639.963
0	641.032
0	642.134
0	643.235
0	644.291
0	645.327
0	646.381
0	647.443
0	648.492
0	649.542
0	650.621
0	651.699
0	652.763
0	653.844
0	654.923
0	655.987
0	657.063
0	658.145
0	659.207
0	660.273
0	661.354
0	662.442
0	663.513
0	664.604
0	665.712
0	666.813
0	667.905
0	669.008
0	670.117
0	671.218
0	672.295
0	673.38
0	674.493
0	675.615
0	676.703
0	677.773
0	678.874
0	679.962
0	681.029
0	682.08
0	683.148
0	684.207
0	685.255
0	686.308
0	687.387
0	688.437
0	689.44
0	690.467
0	691.487
0	692.518
0	693.57
0	694.627
0	695.677
0	696.737
0	697.812
0	698.876
0	699.943
0	701.03
0	702.118
0	703.193
0	704.265
0	705.354
0	706.455
0	707.531
0	708.608
0	709.707
0	710.818
0	711.929
0	713.026
0	714.14
0	715.27
0	716.406
0	717.518
0	718.626
0	719.764
0	720.904
0	722.018
0	723.107
0	724.207
0	725.306
0	726.37
0	727.437
0	728.517
0	729.583
0	730.645
0	731.733
0	732.816
0	733.889
0	734.975
0	736.078
0	737.184
0	738.277
0	739.394
0	740.553
0	741.703
0	742.837
0	743.934
0	745.021
0	746.145
0	747.272
0	748.358
0	749.435
0	750.538
0	751.636
0	752.723
0	753.814
0	754.919
0	756.022
0	757.13
0	758.243
0	759.366
0	760.477
0	761.562
0	762.658
0	763.773
0	764.898
0	766.012
0	767.113
0	768.224
0	769.358
0	770.492
0	771.609
0	772.714
0	773.848
0	774.975
0	776.073
0	777.173
0	778.282
0	779.363
0	780.442
0	781.534
0	782.641
0	783.733
0	784.838
0	785.948
0	787.059
0	788.166
0	789.288
0	790.409
0	791.532
0	792.646
0	793.777
0	794.932
0	796.064
0	797.176
0	798.289
0	799.425
0	800.533
0	801.628
0	802.733
0	803.845
0	804.941
0	806.029
0	807.119
0	808.212
0	809.297
0	810.394
0	811.504
0	812.625
0	813.732
0	814.866
0	816.004
0	817.121
0	818.282
0	819.446
0	820.603
0	821.735
0	822.853
0	823.99
0	825.127
0	826.233
0	827.351
0	828.477
0	829.583
0	830.683
0	831.81
0	832.949
0	834.093
0	835.198
0	836.329
0	837.458
0	838.544
0	839.617
0	840.707
0	841.804
0	842.887
0	843.972
0	845.076
0	846.18
0	847.263
0	848.358
0	849.462
0	850.557
0	851.648
0	852.76
0	853.874
0	854.977
0	856.071
0	857.184
0	858.3
0	859.408
0	860.517
0	861.642
0	862.758
0	863.897
0	865.028
0	866.117
0	867.221
0	868.342
0	869.421
0	870.487
0	871.585
0	872.69
0	873.767
0	874.842
0	875.928
0	877.019
0	878.087
0	879.157
0	880.244
0	881.323
0	882.4
0	883.498
0	884.619
0	885.733
0	886.85
0	887.982
0	889.131
0	890.289
0	891.442
0	892.557
0	893.663
0	894.779
0	895.906
0	897.04
0	898.153
0	899.271
0	900.412
0	901.557
0	902.678
0	903.761
0	904.853
0	905.968
0	907.098
0	908.226
0	909.343
0	910.51
0	911.682
0	912.821
0	913.945
0	915.101
0	916.278
0	917.443
0	918.565
0	919.673
0	920.813
0	921.958
0	923.097
0	924.21
0	925.3
0	926.411
0	927.532
0	928.643
0	929.771
0	930.915
0	932.052
0	933.167
0	934.282
0	935.412
0	936.531
0	937.652
0	938.803
0	939.939
12	940.785
0	941.042
0	942.198
0	943.359
11	943.77
0	944.482
0	945.56
0	946.66
0	947.778
0	948.868
0	949.935
0	951.014
0	952.122
0	953.218
0	954.308
0	955.414
0	956.52
0	957.622
0	958.729
0	959.834
0	960.927
0	962.013
0	963.122
0	964.217
0	965.302
0	966.408
0	967.522
0	968.623
0	969.724
0	970.833
0	971.943
0	973.042
0	974.153
0	975.267
0	976.381
0	977.485
0	978.599
0	979.723
0	980.837
0	981.943
0	983.061
0	984.188
0	985.301
0	986.398
0	987.521
0	988.642
0	989.749
0	990.863
0	991.996
0	993.112
0	994.223
0	995.352
0	996.478
0	997.592
0	998.706
0	999.828
0	1000.96
0	1002.08
0	1003.19
0	1004.3
0	1005.44
0	1006.56
0	1007.67
0	1008.81
0	1009.92
0	1011.02
0	1012.12
0	1013.22
0	1014.25
0	1015.28
0	1016.32
0	1017.36
0	1018.43
0	1019.51
0	1020.58
0	1021.66
0	1022.75
0	1023.84
0	1024.92
0	1026.02
0	1027.14
0	1028.26
0	1029.37
0	1030.51
0	1031.62
0	1032.74
0	1033.86
0	1035
0	1036.15
0	1037.28
0	1038.42
0	1039.57
0	1040.71
0	1041.82
0	1042.94
0	1044.08
0	1045.24
0	1046.39
0	1047.51
0	1048.62
0	1049.76
0	1050.89
0	1052
0	1053.11
0	1054.25
0	1055.37
0	1056.47
0	1057.59
0	1058.7
0	1059.82
0	1060.92
0	1062.04
0	1063.17
0	1064.29
0	1065.4
0	1066.54
0	1067.68
0	1068.83
0	1069.96
0	1071.09
0	1072.22
0	1073.36
0	1074.5
0	1075.63
0	1076.76
0	1077.95
0	1079.13
0	1080.26
0	1081.37
0	1082.53
0	1083.7
0	1084.86
0	1085.99
0	1087.1
0	1088.24
0	1089.37
0	1090.48
0	1091.62
0	1092.74
0	1093.86
0	1094.99
0	1096.12
0	1097.26
0	1098.38
0	1099.5
0	1100.61
0	1101.73
0	1102.92
0	1104.07
0	1105.18
0	1106.28
0	1107.39
0	1108.5
0	1109.6
0	1110.71
0	1111.83
0	1112.94
0	1114.05
0	1115.16
0	1116.28
0	1117.39
0	1118.52
0	1119.64
0	1120.77
0	1121.91
0	1123.06
0	1124.2
0	1125.33
0	1126.47
0	1127.6
0	1128.73
0	1129.84
0	1130.96
0	1132.1
0	1133.22
0	1134.32
0	1135.42
0	1136.53
0	1137.64
0	1138.79
0	1139.94
0	1141.08
0	1142.22
0	1143.33
0	1144.45
0	1145.57
0	1146.68
0	1147.79
0	1148.91
0	1149.95
0	1151
0	1152.07
0	1153.13
0	1154.21
0	1155.33
0	1156.42
0	1157.5
0	1158.58
0	1159.69
0	1160.78
0	1161.87
0	1162.98
0	1164.09
0	1165.2
0	1166.3
0	1167.43
0	1168.57
0	1169.7
0	1170.84
0	1171.97
0	1173.11
0	1174.23
0	1175.37
0	1176.5
0	1177.64
0	1178.79
0	1179.95
0	1181.16
0	1182.34
0	1183.49
0	1184.67
0	1185.84
0	1186.98
0	1188.13
0	1189.3
0	1190.43
0	1191.54
0	1192.66
0	1193.8
0	1194.91
0	1196
0	1197.12
0	1198.27
0	1199.4
0	1200.57
0	1201.78
0	1202.96
0	1204.11
0	1205.24
0	1206.41
0	1207.57
0	1208.7
0	1209.82
0	1210.96
0	1212.08
0	1213.19
0	1214.31
0	1215.43
0	1216.52
0	1217.62
0	1218.73
0	1219.83
0	1220.93
0	1222.06
0	1223.19
0	1224.31
0	1225.44
0	1226.62
0	1227.78
0	1228.92
0	1230.07
0	1231.23
0	1232.41
0	1233.56
0	1234.71
0	1235.87
0	1237.02
0	1238.13
0	1239.26
0	1240.42
0	1241.59
0	1242.73
0	1243.85
12	1244.77
0	1245.01
0	1246.16
0	1247.28
0	1248.43
0	1249.62
0	1250.76
0	1251.86
0	1252.98
0	1254.11
0	1255.21
0	1256.3
0	1257.4
0	1258.52
0	1259.64
0	1260.71
0	1261.77
0	1262.87
0	1263.98
0	1265.1
0	1266.23
0	1267.34
0	1268.46
0	1269.58
0	1270.7
0	1271.81
0	1272.93

## Sheet: Figure 2
r(m)	SDSD(m)/SDNN	SD1(m)/SD2(m)	SD2(m)/SD1(m)	Area/SDNN²
-1	2		0	0
-0.99	1.99499	14.1067	0.0708881	0.443176	-2.64665
-0.98	1.98997	9.94987	0.100504	0.625169	-2.29756
-0.97	1.98494	8.1035	0.123404	0.763737	-2.0923
-0.96	1.9799	7	0.142857	0.879646	-1.94591
-0.95	1.97484	6.245	0.160128	0.980962	-1.83178
-0.94	1.96977	5.68624	0.175863	1.07183	-1.73805
-0.93	1.96469	5.25085	0.190445	1.15472	-1.65839
-0.92	1.95959	4.89898	0.204124	1.23125	-1.58903
-0.91	1.95448	4.60676	0.217072	1.30253	-1.52752
-0.9	1.94936	4.3589	0.229416	1.36939	-1.47222
-0.89	1.94422	4.1451	0.241249	1.43244	-1.42193
-0.88	1.93907	3.95811	0.252646	1.49217	-1.37577
-0.87	1.93391	3.79271	0.263664	1.54897	-1.33308
-0.86	1.92873	3.64496	0.274352	1.60314	-1.29334
-0.85	1.92354	3.51188	0.284747	1.65494	-1.25615
-0.84	1.91833	3.39116	0.294884	1.70459	-1.22117
-0.83	1.91311	3.28096	0.304789	1.75227	-1.18814
-0.82	1.90788	3.1798	0.314485	1.79813	-1.15682
-0.81	1.90263	3.08647	0.323994	1.84232	-1.12703
-0.8	1.89737	3	0.333333	1.88496	-1.09861
-0.79	1.89209	2.91956	0.342518	1.92613	-1.07143
-0.78	1.8868	2.84445	0.351562	1.96594	-1.04537
-0.77	1.88149	2.7741	0.360477	2.00447	-1.02033
-0.76	1.87617	2.70801	0.369274	2.04179	-0.996215
-0.75	1.87083	2.64575	0.377964	2.07797	-0.972955
-0.74	1.86548	2.58695	0.386556	2.11306	-0.950479
-0.73	1.86011	2.53129	0.395056	2.14711	-0.928727
-0.72	1.85472	2.47848	0.403473	2.18018	-0.907645
-0.71	1.84932	2.42828	0.411814	2.21231	-0.887184
-0.7	1.84391	2.38048	0.420084	2.24355	-0.867301
-0.69	1.83848	2.33487	0.42829	2.27391	-0.847956
-0.68	1.83303	2.29129	0.436436	2.30345	-0.829114
-0.67	1.82757	2.24958	0.444528	2.3322	-0.810743
-0.66	1.82209	2.2096	0.45257	2.36017	-0.792814
-0.65	1.81659	2.17124	0.460566	2.3874	-0.775299
-0.64	1.81108	2.13437	0.468521	2.41392	-0.758174
-0.63	1.80555	2.09891	0.476439	2.43975	-0.741416
-0.62	1.8	2.06474	0.484322	2.4649	-0.725005
-0.61	1.79444	2.0318	0.492175	2.4894	-0.708921
-0.6	1.78885	2	0.5	2.51327	-0.693147
-0.59	1.78326	1.96928	0.507801	2.53653	-0.677666
-0.58	1.77764	1.93956	0.51558	2.55919	-0.662463
-0.57	1.772	1.9108	0.523341	2.58127	-0.647523
-0.56	1.76635	1.88294	0.531085	2.60279	-0.632833
-0.55	1.76068	1.85592	0.538816	2.62375	-0.618381
-0.54	1.75499	1.82971	0.546536	2.64417	-0.604156
-0.53	1.74929	1.80425	0.554247	2.66406	-0.590145
-0.52	1.74356	1.77951	0.561951	2.68344	-0.57634
-0.51	1.73781	1.75546	0.569652	2.70232	-0.56273
-0.5	1.73205	1.73205	0.57735	2.7207	-0.549306
-0.49	1.72627	1.70926	0.585049	2.7386	-0.53606
-0.48	1.72047	1.68705	0.592749	2.75602	-0.522984
-0.47	1.71464	1.66541	0.600453	2.77298	-0.51007
-0.46	1.7088	1.64429	0.608164	2.78948	-0.497311
-0.45	1.70294	1.62369	0.615882	2.80553	-0.4847
-0.44	1.69706	1.60357	0.62361	2.82114	-0.472231
-0.43	1.69115	1.58391	0.631349	2.83632	-0.459897
-0.42	1.68523	1.5647	0.639101	2.85107	-0.447692
-0.41	1.67929	1.54591	0.646869	2.8654	-0.435611
-0.4	1.67332	1.52753	0.654654	2.87932	-0.423649
-0.39	1.66733	1.50953	0.662457	2.89283	-0.4118
-0.38	1.66132	1.49191	0.67028	2.90593	-0.40006
-0.37	1.65529	1.47465	0.678125	2.91864	-0.388423
-0.36	1.64924	1.45774	0.685994	2.93096	-0.376886
-0.35	1.64317	1.44115	0.693889	2.94289	-0.365444
-0.34	1.63707	1.42489	0.70181	2.95443	-0.354093
-0.33	1.63095	1.40893	0.70976	2.9656	-0.342828
-0.32	1.62481	1.39326	0.717741	2.9764	-0.331647
-0.31	1.61864	1.37788	0.725753	2.98683	-0.320545
-0.3	1.61245	1.36277	0.733799	2.99689	-0.30952
-0.29	1.60624	1.34792	0.741881	3.00659	-0.298566
-0.28	1.6	1.33333	0.75	3.01593	-0.287682
-0.27	1.59374	1.31899	0.758158	3.02491	-0.276864
-0.26	1.58745	1.30488	0.766356	3.03355	-0.266108
-0.25	1.58114	1.29099	0.774597	3.04183	-0.255413
-0.24	1.5748	1.27733	0.782881	3.04977	-0.244774
-0.23	1.56844	1.26388	0.791212	3.05737	-0.234189
-0.22	1.56205	1.25064	0.79959	3.06462	-0.223656
-0.21	1.55563	1.2376	0.808018	3.07154	-0.213171
-0.2	1.54919	1.22474	0.816497	3.07812	-0.202733
-0.19	1.54272	1.21208	0.825029	3.08437	-0.192337
-0.18	1.53623	1.19959	0.833616	3.09028	-0.181983
-0.17	1.52971	1.18728	0.84226	3.09586	-0.171667
-0.16	1.52315	1.17514	0.850963	3.10112	-0.161387
-0.15	1.51658	1.16316	0.859727	3.10605	-0.15114
-0.14	1.50997	1.15134	0.868554	3.11065	-0.140926
-0.13	1.50333	1.13967	0.877446	3.11493	-0.13074
-0.12	1.49666	1.12815	0.886405	3.11889	-0.120581
-0.11	1.48997	1.11678	0.895434	3.12253	-0.110447
-0.1	1.48324	1.10554	0.904534	3.12585	-0.100335
-0.09	1.47648	1.09444	0.913708	3.12884	-0.0902442
-0.08	1.46969	1.08347	0.922958	3.13152	-0.0801713
-0.07	1.46287	1.07263	0.932287	3.13389	-0.0701147
-0.06	1.45602	1.06191	0.941697	3.13593	-0.0600722
-0.05	1.44914	1.05131	0.95119	3.13766	-0.0500417
-0.04	1.44222	1.04083	0.960769	3.13908	-0.0400214
-0.03	1.43527	1.03046	0.970437	3.14018	-0.030009
-0.02	1.42829	1.0202	0.980196	3.14096	-0.0200027
-0.01	1.42127	1.01005	0.99005	3.14144	-0.0100003
0	1.41421	1	1	3.14159	0
0.01	1.40712	0.99005	1.01005	3.14144	0.0100003
0.02	1.4	0.980196	1.0202	3.14096	0.0200027
0.03	1.39284	0.970437	1.03046	3.14018	0.030009
0.04	1.38564	0.960769	1.04083	3.13908	0.0400214
0.05	1.3784	0.95119	1.05131	3.13766	0.0500417
0.06	1.37113	0.941697	1.06191	3.13593	0.0600722
0.07	1.36382	0.932287	1.07263	3.13389	0.0701147
0.08	1.35647	0.922958	1.08347	3.13152	0.0801713
0.09	1.34907	0.913708	1.09444	3.12884	0.0902442
0.1	1.34164	0.904534	1.10554	3.12585	0.100335
0.11	1.33417	0.895434	1.11678	3.12253	0.110447
0.12	1.32665	0.886405	1.12815	3.11889	0.120581
0.13	1.31909	0.877446	1.13967	3.11493	0.13074
0.14	1.31149	0.868554	1.15134	3.11065	0.140926
0.15	1.30384	0.859727	1.16316	3.10605	0.15114
0.16	1.29615	0.850963	1.17514	3.10112	0.161387
0.17	1.28841	0.84226	1.18728	3.09586	0.171667
0.18	1.28062	0.833616	1.19959	3.09028	0.181983
0.19	1.27279	0.825029	1.21208	3.08437	0.192337
0.2	1.26491	0.816497	1.22474	3.07812	0.202733
0.21	1.25698	0.808018	1.2376	3.07154	0.213171
0.22	1.249	0.79959	1.25064	3.06462	0.223656
0.23	1.24097	0.791212	1.26388	3.05737	0.234189
0.24	1.23288	0.782881	1.27733	3.04977	0.244774
0.25	1.22474	0.774597	1.29099	3.04183	0.255413
0.26	1.21655	0.766356	1.30488	3.03355	0.266108
0.27	1.2083	0.758158	1.31899	3.02491	0.276864
0.28	1.2	0.75	1.33333	3.01593	0.287682
0.29	1.19164	0.741881	1.34792	3.00659	0.298566
0.3	1.18322	0.733799	1.36277	2.99689	0.30952
0.31	1.17473	0.725753	1.37788	2.98683	0.320545
0.32	1.16619	0.717741	1.39326	2.9764	0.331647
0.33	1.15758	0.70976	1.40893	2.9656	0.342828
0.34	1.14891	0.70181	1.42489	2.95443	0.354093
0.35	1.14018	0.693889	1.44115	2.94289	0.365444
0.36	1.13137	0.685994	1.45774	2.93096	0.376886
0.37	1.1225	0.678125	1.47465	2.91864	0.388423
0.38	1.11355	0.67028	1.49191	2.90593	0.40006
0.39	1.10454	0.662457	1.50953	2.89283	0.4118
0.4	1.09545	0.654654	1.52753	2.87932	0.423649
0.41	1.08628	0.646869	1.54591	2.8654	0.435611
0.42	1.07703	0.639101	1.5647	2.85107	0.447692
0.43	1.06771	0.631349	1.58391	2.83632	0.459897
0.44	1.0583	0.62361	1.60357	2.82114	0.472231
0.45	1.04881	0.615882	1.62369	2.80553	0.4847
0.46	1.03923	0.608164	1.64429	2.78948	0.497311
0.47	1.02956	0.600453	1.66541	2.77298	0.51007
0.48	1.0198	0.592749	1.68705	2.75602	0.522984
0.49	1.00995	0.585049	1.70926	2.7386	0.53606
0.5	1	0.57735	1.73205	2.7207	0.549306
0.51	0.989949	0.569652	1.75546	2.70232	0.56273
0.52	0.979796	0.561951	1.77951	2.68344	0.57634
0.53	0.969536	0.554247	1.80425	2.66406	0.590145
0.54	0.959166	0.546536	1.82971	2.64417	0.604156
0.55	0.948683	0.538816	1.85592	2.62375	0.618381
0.56	0.938083	0.531085	1.88294	2.60279	0.632833
0.57	0.927362	0.523341	1.9108	2.58127	0.647523
0.58	0.916515	0.51558	1.93956	2.55919	0.662463
0.59	0.905539	0.507801	1.96928	2.53653	0.677666
0.6	0.894427	0.5	2	2.51327	0.693147
0.61	0.883176	0.492175	2.0318	2.4894	0.708921
0.62	0.87178	0.484322	2.06474	2.4649	0.725005
0.63	0.860233	0.476439	2.09891	2.43975	0.741416
0.64	0.848528	0.468521	2.13437	2.41392	0.758174
0.65	0.83666	0.460566	2.17124	2.3874	0.775299
0.66	0.824621	0.45257	2.2096	2.36017	0.792814
0.67	0.812404	0.444528	2.24958	2.3322	0.810743
0.68	0.8	0.436436	2.29129	2.30345	0.829114
0.69	0.787401	0.42829	2.33487	2.27391	0.847956
0.7	0.774597	0.420084	2.38048	2.24355	0.867301
0.71	0.761577	0.411814	2.42828	2.21231	0.887184
0.72	0.748331	0.403473	2.47848	2.18018	0.907645
0.73	0.734847	0.395056	2.53129	2.14711	0.928727
0.74	0.72111	0.386556	2.58695	2.11306	0.950479
0.75	0.707107	0.377964	2.64575	2.07797	0.972955
0.76	0.69282	0.369274	2.70801	2.04179	0.996215
0.77	0.678233	0.360477	2.7741	2.00447	1.02033
0.78	0.663325	0.351562	2.84445	1.96594	1.04537
0.79	0.648074	0.342518	2.91956	1.92613	1.07143
0.8	0.632456	0.333333	3	1.88496	1.09861
0.81	0.616441	0.323994	3.08647	1.84232	1.12703
0.82	0.6	0.314485	3.1798	1.79813	1.15682
0.83	0.583095	0.304789	3.28096	1.75227	1.18814
0.84	0.565685	0.294884	3.39116	1.70459	1.22117
0.85	0.547723	0.284747	3.51188	1.65494	1.25615
0.86	0.52915	0.274352	3.64496	1.60314	1.29334
0.87	0.509902	0.263664	3.79271	1.54897	1.33308
0.88	0.489898	0.252646	3.95811	1.49217	1.37577
0.89	0.469042	0.241249	4.1451	1.43244	1.42193
0.9	0.447214	0.229416	4.3589	1.36939	1.47222
0.91	0.424264	0.217072	4.60676	1.30253	1.52752
0.92	0.4	0.204124	4.89898	1.23125	1.58903
0.93	0.374166	0.190445	5.25085	1.15472	1.65839
0.94	0.34641	0.175863	5.68624	1.07183	1.73805
0.95	0.316228	0.160128	6.245	0.980962	1.83178
0.96	0.282843	0.142857	7	0.879646	1.94591
0.97	0.244949	0.123404	8.1035	0.763737	2.0923
0.98	0.2	0.100504	9.94987	0.625169	2.29756
0.99	0.141421	0.0708881	14.1067	0.443176	2.64665
1	0	0		0

## Sheet: Figure 3
	|H(f)|²															P_SD(f)
mean IBI=	1100	ms
m=	1	2	3	4	5	6	10									1	2	3	4	5	6	10
f	m=1	m=2	m=3	m=4	m=5	m=6	m=10							f	P_IBI(f)	m=1	m=2	m=3	m=4	m=5	m=6	m=10
0	0	0	0	0	0	0	0							0
0.001	2.38843e-05	9.55362e-05	0.000214952	0.000382127	0.000597052	0.000859717	0.00238749							0.01	12458	29.7434	118.832	266.839	473.059	736.507	1055.93	2858.95
0.002	9.55362e-05	0.000382127	0.000859717	0.00152821	0.00238749	0.00343739	0.00953857	m=1						0.02	6790.29	64.7696	257.843	575.537	1011.79	1558.28	2204.58	5517.91
0.003	0.000214952	0.000859717	0.00193402	0.00343739	0.00536919	0.00772858	0.0214191							0.03	3235.67	69.3052	274.252	606.06	1050.52	1588.58	2197.2	4794.47
0.004	0.000382127	0.00152821	0.00343739	0.00610819	0.00953857	0.0137259	0.0379723							0.04	1082.06	41.0883	161.233	351.309	596.881	879.301	1177.12	2088.13
0.005	0.000597052	0.00238749	0.00536919	0.00953857	0.0148907	0.0214191	0.0591192							0.05	2508.17	148.281	575.591	1231.41	2038.18	2900.53	3716.49	4893.58
0.006	0.000859717	0.00343739	0.00772858	0.0137259	0.0214191	0.0307949	0.0847588							0.06	1865.91	158.153	605.801	1267.06	2029.84	2764.83	3347.43	2865.72
0.007	0.00117011	0.0046777	0.0105146	0.018667	0.029116	0.0418371	0.114769							0.07	944.2	108.365	408.585	831.748	1280.72	1652.45	1861.61	825.86
0.008	0.00152821	0.00610819	0.0137259	0.0243581	0.0379723	0.0545269	0.149006							0.08	2057.12	306.523	1134.74	2237.84	3287.09	3969.79	4082.49	557.545
0.009	0.00193402	0.00772858	0.0173613	0.0307949	0.0479774	0.0688423	0.187306							0.09	8787.61	1645.97	5967.28	11345.1	15764.9	17570.9	16086.6	17.3403
0.01	0.00238749	0.00953857	0.0214191	0.0379723	0.0591192	0.0847588	0.229487							0.1	4730.49	1085.58	3844.08	7009.42	9128.78	9229.45	7265.21	903.443
0.011	0.00288863	0.0115378	0.0258976	0.045885	0.0713846	0.102249	0.275347							0.11	6291.92	1732.46	5975.78	10393.2	12552.1	11263.5	7237.12	4727.18
0.012	0.00343739	0.0137259	0.0307949	0.0545269	0.0847588	0.121283	0.324667							0.12	1619.47	525.789	1761.74	2905.32	3213.95	2487.23	1197.05	2309.01
0.013	0.00403376	0.0161025	0.0361088	0.0638913	0.0992259	0.141828	0.377212							0.13	2265.35	854.517	2773.4	4309	4302.81	2759.52	843.409	4315.1
0.014	0.0046777	0.018667	0.0418371	0.0739712	0.114769	0.163848	0.432731							0.14	1771.42	766.549	2402.78	3492.59	3092.8	1549.4	198.158	3487.19
0.015	0.00536919	0.0214191	0.0479774	0.0847588	0.131368	0.187306	0.490959							0.15	824.981	405.032	1222.42	1649.55	1267.03	450.447	1.62791	1309.89
0.016	0.00610819	0.0243581	0.0545269	0.0962459	0.149006	0.212161	0.551617	m=2						0.16	1182.16	652.102	1888.99	2346.08	1519.1	320.404	72.4267	1107.94
0.017	0.00689467	0.0274836	0.0614829	0.108424	0.167659	0.238371	0.614416							0.17	1266.62	778.232	2156.61	2441.34	1282.54	104.174	354.262	399.559
0.018	0.00772858	0.0307949	0.0688423	0.121283	0.187306	0.265891	0.679056							0.18	1228.61	834.297	2204.12	2249.09	908.139	2.42439	762.011	9.68797
0.019	0.0086099	0.0342913	0.0766021	0.134814	0.207923	0.294673	0.745229							0.19	1283.97	956.849	2401.25	2180.39	623.443	50.9816	1316.23	199.878
0.02	0.00953857	0.0379723	0.0847588	0.149006	0.229487	0.324667	0.812619							0.2	436.459	354.675	842.268	670.325	118.294	83.3563	622.294	301.586
0.021	0.0105146	0.0418371	0.093309	0.163848	0.25197	0.355823	0.880903							0.21	746.764	657.827	1472.34	1008.53	83.5357	327.02	1310.01	1021.67
0.022	0.0115378	0.045885	0.102249	0.179329	0.275347	0.388086	0.949756							0.22	1296.78	1231.62	2587.01	1491.59	26.1235	974.282	2535.03	2433.15
0.023	0.0126083	0.0501152	0.111575	0.195438	0.299589	0.421402	1.01885							0.23	3592.03	3659.74	7181.51	3389.02	10.2053	3930.07	7161.12	7120.44
0.024	0.0137259	0.0545269	0.121283	0.212161	0.324667	0.455712	1.08785							0.24	4725.01	5140.11	9377.09	3492.53	289.483	6736.83	8807.06	7736.85
0.025	0.0148907	0.0591192	0.131368	0.229487	0.350552	0.490959	1.15643							0.25	2643.54	3057.08	5157.69	1443.4	504.87	4512.8	4197.37	2643.54
0.026	0.0161025	0.0638913	0.141828	0.247401	0.377212	0.52708	1.22427							0.26	898.521	1100.03	1706.66	334.527	343.361	1711.53	1089.01	325.782
0.027	0.0173613	0.0688423	0.152656	0.265891	0.404616	0.564015	1.29104							0.27	2968.75	3832.76	5434.58	669.444	1841.28	5924.32	2375.86	52.5847
0.028	0.018667	0.0739712	0.163848	0.284941	0.432731	0.601699	1.35641							0.28	4458.12	6047.05	7783.62	498.701	3954.99	8776.18	1883.23	551.44
0.029	0.0200197	0.0792771	0.1754	0.304539	0.461523	0.640068	1.42009							0.29	8133.97	11550.9	13397.1	295.071	9456.86	14861.4	1158.87	5139.66
0.03	0.0214191	0.0847588	0.187306	0.324667	0.490959	0.679056	1.48175							0.3	8339.69	12357.4	12808.3	16.4565	11890.6	13241.6	65.761	10916.8
0.031	0.0228653	0.0904155	0.199561	0.345312	0.521002	0.718596	1.54112							0.31	1664.64	2565.42	2354.43	17.3521	2757.63	2129.07	69.0465	3070.15
0.032	0.0243581	0.0962459	0.212161	0.366457	0.551617	0.75862	1.5979							0.32	418.069	668.035	537.227	25.6135	768.214	391.818	99.3154	832.841
0.033	0.0258976	0.102249	0.2251	0.388086	0.582767	0.799059	1.65183							0.33	356.205	588.391	409.716	54.2579	696.333	214.739	200.502	600.044
0.034	0.0274836	0.108424	0.238371	0.410183	0.614416	0.839843	1.70265	m=3						0.34	618.567	1053.2	626.34	173.008	1236.94	195.129	595.253	657.407
0.035	0.029116	0.114769	0.25197	0.432731	0.646525	0.880903	1.75011							0.35	274.719	480.789	240.288	120.304	540.807	29.9426	375.85	113.243
0.036	0.0307949	0.121283	0.265891	0.455712	0.679056	0.922167	1.79399							0.36	411.601	738.408	304.238	255.284	767.193	3.2456	704.47	12.9312
0.037	0.03252	0.127965	0.280127	0.47911	0.711971	0.963566	1.83408							0.37	907.717	1664.82	552.46	743.233	1537.36	21.8608	1755.82	86.3901
0.038	0.0342913	0.134814	0.294673	0.502905	0.745229	1.00503	1.87018							0.38	391.904	732.932	190.293	401.753	576.375	61.0085	783.313	225.039
0.039	0.0361088	0.141828	0.309521	0.52708	0.778792	1.04648	1.90213							0.39	164.645	313.177	61.2988	202.577	199.551	63.7329	311.812	205.591
0.04	0.0379723	0.149006	0.324667	0.551617	0.812619	1.08785	1.92978							0.4	71.593	138.158	19.4039	102.076	67.0976	49.4695	117.228	129.513
0.041	0.0398818	0.156346	0.340103	0.576496	0.846669	1.12907	1.95298							0.41	177.258	346.181	32.5553	284.132	118.263	182.826	225.641	354.166
0.042	0.0418371	0.163848	0.355823	0.601699	0.880903	1.17007	1.97163							0.42	206.348	406.842	23.0828	361.986	87.167	282.31	177.915	356.769
0.043	0.0438382	0.171509	0.37182	0.627207	0.915279	1.21078	1.98564							0.43	265.374	526.938	15.1288	497.115	58.7903	440.869	126.006	298.634
0.044	0.045885	0.179329	0.388086	0.652999	0.949756	1.25112	1.99495							0.44	211.927	422.784	4.26926	414.289	16.905	397.64	37.3982	98.3708
0.045	0.0479774	0.187306	0.404616	0.679056	0.984293	1.29104	1.99951							0.45	253.636	507.147	0.500493	506.146	2	504.149	4.49259	12.4138
0.046	0.0501152	0.195438	0.421402	0.705359	1.01885	1.33045	1.99929							0.46	125.29	0	0	0	0	0	0	0
0.047	0.0522984	0.203723	0.438436	0.731887	1.05338	1.36929	1.9943							0.47	125.314	0	0	0	0	0	0	0
0.048	0.0545269	0.212161	0.455712	0.75862	1.08785	1.4075	1.98456							0.48	249.075	0	0	0	0	0	0	0
0.049	0.0568005	0.22075	0.473222	0.785537	1.12222	1.44501	1.97013							0.49	147.279	0	0	0	0	0	0	0
0.05	0.0591192	0.229487	0.490959	0.812619	1.15643	1.48175	1.95106	m=4						0.5	327.647	0	0	0	0	0	0	0
0.051	0.0614829	0.238371	0.508914	0.839843	1.19047	1.51767	1.92745							m	0 (SDNN²)	1 (SDSD²)	2	3	4	5	6	10
0.052	0.0638913	0.247401	0.52708	0.86719	1.22427	1.55269	1.89941							Total power or SDSD²(m) [ms²]	1078.02	713.06	1092.55	751.576	1033.74	1278.86	917.666	884.854
0.053	0.0663445	0.256575	0.54545	0.894638	1.25781	1.58677	1.86707
0.054	0.0688423	0.265891	0.564015	0.922167	1.29104	1.61983	1.8306
0.055	0.0713846	0.275347	0.582767	0.949756	1.32392	1.65183	1.79016
0.056	0.0739712	0.284941	0.601699	0.977382	1.35641	1.68271	1.74594
0.057	0.0766021	0.294673	0.620802	1.00503	1.38848	1.71242	1.69817
0.058	0.0792771	0.304539	0.640068	1.03267	1.42009	1.7409	1.64706
0.059	0.081996	0.314537	0.659489	1.06028	1.45119	1.7681	1.59286
0.06	0.0847588	0.324667	0.679056	1.08785	1.48175	1.79399	1.53583
0.061	0.0875654	0.334926	0.698762	1.11535	1.51174	1.81851	1.47624
0.062	0.0904155	0.345312	0.718596	1.14277	1.54112	1.84162	1.41438
0.063	0.093309	0.355823	0.738552	1.17007	1.56985	1.86329	1.35053
0.064	0.0962459	0.366457	0.75862	1.19725	1.5979	1.88347	1.28502	m=5
0.065	0.0992259	0.377212	0.778792	1.22427	1.62524	1.90213	1.21814
0.066	0.102249	0.388086	0.799059	1.25112	1.65183	1.91925	1.15023
0.067	0.105315	0.399077	0.819412	1.27778	1.67765	1.93478	1.08159
0.068	0.108424	0.410183	0.839843	1.30423	1.70265	1.9487	1.01257
0.069	0.111575	0.421402	0.860343	1.33045	1.72681	1.96099	0.943481
0.07	0.114769	0.432731	0.880903	1.35641	1.75011	1.97163	0.874667
0.071	0.118005	0.444169	0.901514	1.3821	1.77251	1.9806	0.806451
0.072	0.121283	0.455712	0.922167	1.4075	1.79399	1.98788	0.739158
0.073	0.124603	0.46736	0.942854	1.43259	1.81452	1.99347	0.673112
0.074	0.127965	0.47911	0.963566	1.45735	1.83408	1.99735	0.608626
0.075	0.131368	0.490959	0.984293	1.48175	1.85264	1.99951	0.54601
0.076	0.134814	0.502905	1.00503	1.50579	1.87018	1.99995	0.48556
0.077	0.1383	0.514946	1.02576	1.52945	1.88669	1.99867	0.427568
0.078	0.141828	0.52708	1.04648	1.55269	1.90213	1.99568	0.372309
0.079	0.145396	0.539304	1.06718	1.57552	1.9165	1.99097	0.320047
0.08	0.149006	0.551617	1.08785	1.5979	1.92978	1.98456	0.271031
0.081	0.152656	0.564015	1.10849	1.61983	1.94194	1.97646	0.225497	m=6
0.082	0.156346	0.576496	1.12907	1.64129	1.95298	1.96668	0.183661
0.083	0.160077	0.589058	1.1496	1.66225	1.96288	1.95524	0.145723
0.084	0.163848	0.601699	1.17007	1.68271	1.97163	1.94215	0.111864
0.085	0.167659	0.614416	1.19047	1.70265	1.97922	1.92745	0.0822454
0.086	0.171509	0.627207	1.21078	1.72205	1.98564	1.91114	0.0570095
0.087	0.1754	0.640068	1.231	1.7409	1.99089	1.89328	0.0362763
0.088	0.179329	0.652999	1.25112	1.75918	1.99495	1.87387	0.0201449
0.089	0.183298	0.665996	1.27114	1.77688	1.99782	1.85297	0.00869237
0.09	0.187306	0.679056	1.29104	1.79399	1.99951	1.8306	0.00197327
0.091	0.191352	0.692178	1.31081	1.81049	2	1.8068	1.97391e-05
0.092	0.195438	0.705359	1.33045	1.82637	1.99929	1.78161	0.0028411
0.093	0.199561	0.718596	1.34995	1.84162	1.99739	1.75508	0.0104239
0.094	0.203723	0.731887	1.36929	1.85623	1.9943	1.72725	0.0227319
0.095	0.207923	0.745229	1.38848	1.87018	1.99002	1.69817	0.0397063
0.096	0.212161	0.75862	1.4075	1.88347	1.98456	1.66788	0.0612661
0.097	0.216437	0.772057	1.42635	1.89608	1.97793	1.63646	0.0873084
0.098	0.22075	0.785537	1.44501	1.90801	1.97013	1.60393	0.117709	m=10
0.099	0.2251	0.799059	1.46348	1.91925	1.96117	1.57037	0.152322
0.1	0.229487	0.812619	1.48175	1.92978	1.95106	1.53583	0.190983
0.101	0.233911	0.826214	1.49982	1.9396	1.93981	1.50036	0.233507
0.102	0.238371	0.839843	1.51767	1.9487	1.92745	1.46404	0.279691
0.103	0.242868	0.853503	1.5353	1.95708	1.91397	1.42692	0.329314
0.104	0.247401	0.86719	1.55269	1.96472	1.89941	1.38906	0.38214
0.105	0.25197	0.880903	1.56985	1.97163	1.88377	1.35053	0.437917
0.106	0.256575	0.894638	1.58677	1.9778	1.86707	1.31141	0.496377
0.107	0.261215	0.908394	1.60343	1.98322	1.84934	1.27174	0.557242
0.108	0.265891	0.922167	1.61983	1.98788	1.8306	1.23161	0.620221
0.109	0.270601	0.935955	1.63597	1.9918	1.81086	1.19108	0.685013
0.11	0.275347	0.949756	1.65183	1.99495	1.79016	1.15023	0.75131
0.111	0.280127	0.963566	1.66742	1.99735	1.76851	1.10911	0.818794
0.112	0.284941	0.977382	1.68271	1.99898	1.74594	1.06781	0.887144
0.113	0.28979	0.991204	1.69772	1.99985	1.72248	1.02639	0.956032
0.114	0.294673	1.00503	1.71242	1.99995	1.69817	0.984921	1.02513
0.115	0.299589	1.01885	1.72681	1.99929	1.67301	0.943481	1.09411
0.116	0.304539	1.03267	1.7409	1.99787	1.64706	0.902139	1.16264
0.117	0.309521	1.04648	1.75466	1.99568	1.62033	0.860965	1.23039
0.118	0.314537	1.06028	1.7681	1.99273	1.59286	0.82003	1.29704
0.119	0.319586	1.07407	1.78122	1.98903	1.56468	0.779405	1.36228
0.12	0.324667	1.08785	1.79399	1.98456	1.53583	0.739158	1.42578
0.121	0.329781	1.10161	1.80642	1.97935	1.50633	0.699361	1.48725
0.122	0.334926	1.11535	1.81851	1.97339	1.47624	0.66008	1.54639
0.123	0.340103	1.12907	1.83025	1.96668	1.44557	0.621384	1.60293
0.124	0.345312	1.14277	1.84162	1.95924	1.41438	0.583338	1.65659
0.125	0.350552	1.15643	1.85264	1.95106	1.38268	0.54601	1.70711
0.126	0.355823	1.17007	1.86329	1.94215	1.35053	0.509461	1.75425
0.127	0.361125	1.18368	1.87357	1.93253	1.31797	0.473756	1.79779
0.128	0.366457	1.19725	1.88347	1.92219	1.28502	0.438956	1.83753
0.129	0.37182	1.21078	1.89299	1.91114	1.25173	0.405121	1.87326
0.13	0.377212	1.22427	1.90213	1.89941	1.21814	0.372309	1.90483
0.131	0.382635	1.23772	1.91089	1.88698	1.18429	0.340575	1.93207
0.132	0.388086	1.25112	1.91925	1.87387	1.15023	0.309976	1.95486
0.133	0.393567	1.26448	1.92721	1.8601	1.11598	0.280563	1.9731
0.134	0.399077	1.27778	1.93478	1.84567	1.08159	0.252387	1.98669
0.135	0.404616	1.29104	1.94194	1.8306	1.04711	0.225497	1.99556
0.136	0.410183	1.30423	1.9487	1.81489	1.01257	0.199938	1.99968
0.137	0.415779	1.31737	1.95505	1.79855	0.978011	0.175755	1.99903
0.138	0.421402	1.33045	1.96099	1.78161	0.943481	0.152989	1.99361
0.139	0.427053	1.34346	1.96652	1.76407	0.90902	0.13168	1.98345
0.14	0.432731	1.35641	1.97163	1.74594	0.874667	0.111864	1.96858
0.141	0.438436	1.36929	1.97633	1.72725	0.840463	0.0935742	1.9491
0.142	0.444169	1.3821	1.9806	1.70799	0.806451	0.0768434	1.92508
0.143	0.449927	1.39484	1.98445	1.6882	0.772669	0.0617	1.89664
0.144	0.455712	1.4075	1.98788	1.66788	0.739158	0.0481698	1.86392
0.145	0.461523	1.42009	1.99089	1.64706	0.70596	0.0362763	1.82708
0.146	0.46736	1.43259	1.99347	1.62573	0.673112	0.0260399	1.78629
0.147	0.473222	1.44501	1.99562	1.60393	0.640655	0.0174781	1.74174
0.148	0.47911	1.45735	1.99735	1.58167	0.608626	0.0106056	1.69365
0.149	0.485022	1.46959	1.99864	1.55896	0.577065	0.00543441	1.64225
0.15	0.490959	1.48175	1.99951	1.53583	0.54601	0.00197327	1.58779
0.151	0.49692	1.49382	1.99994	1.51228	0.515496	0.000228177	1.53051
0.152	0.502905	1.50579	1.99995	1.48835	0.48556	0.000202123	1.4707
0.153	0.508914	1.51767	1.99953	1.46404	0.45624	0.00189515	1.40865
0.154	0.514946	1.52945	1.99867	1.43937	0.427568	0.00530436	1.34464
0.155	0.521002	1.54112	1.99739	1.41438	0.39958	0.0104239	1.27899
0.156	0.52708	1.55269	1.99568	1.38906	0.372309	0.0172449	1.21201
0.157	0.533181	1.56416	1.99354	1.36345	0.345787	0.0257557	1.14401
0.158	0.539304	1.57552	1.99097	1.33756	0.320047	0.0359417	1.07533
0.159	0.54545	1.58677	1.98798	1.31141	0.295118	0.0477853	1.00628
0.16	0.551617	1.5979	1.98456	1.28502	0.271031	0.0612661	0.937209
0.161	0.557805	1.60893	1.98072	1.25841	0.247815	0.0763611	0.868436
0.162	0.564015	1.61983	1.97646	1.23161	0.225497	0.0930442	0.80029
0.163	0.570245	1.63062	1.97178	1.20463	0.204104	0.111287	0.733098
0.164	0.576496	1.64129	1.96668	1.1775	0.183661	0.131057	0.66718
0.165	0.582767	1.65183	1.96117	1.15023	0.164193	0.152322	0.602852
0.166	0.589058	1.66225	1.95524	1.12284	0.145723	0.175044	0.54042
0.167	0.595369	1.67255	1.9489	1.09536	0.128273	0.199185	0.480183
0.168	0.601699	1.68271	1.94215	1.06781	0.111864	0.224703	0.422427
0.169	0.608048	1.69275	1.935	1.0402	0.096515	0.251553	0.36743
0.17	0.614416	1.70265	1.92745	1.01257	0.0822454	0.279691	0.315453
0.171	0.620802	1.71242	1.91949	0.984921	0.0690716	0.309067	0.266745
0.172	0.627207	1.72205	1.91114	0.957287	0.0570095	0.339631	0.221538
0.173	0.633629	1.73154	1.9024	0.929686	0.0460733	0.371331	0.180048
0.174	0.640068	1.7409	1.89328	0.902139	0.0362763	0.404111	0.142473
0.175	0.646525	1.75011	1.88377	0.874667	0.0276301	0.437917	0.108993
0.176	0.652999	1.75918	1.87387	0.84729	0.0201449	0.472688	0.0797682
0.177	0.659489	1.7681	1.86361	0.82003	0.0138299	0.508367	0.0549369
0.178	0.665996	1.77688	1.85297	0.792908	0.00869237	0.54489	0.0346184
0.179	0.672518	1.78551	1.84196	0.765944	0.0047386	0.582196	0.0189095
0.18	0.679056	1.79399	1.8306	0.739158	0.00197327	0.620221	0.0078853
0.181	0.68561	1.80232	1.81887	0.712573	0.000399692	0.658898	0.00159845
0.182	0.692178	1.81049	1.8068	0.686206	1.97391e-05	0.698163	7.89558e-05
0.183	0.698762	1.81851	1.79437	0.66008	0.000833866	0.737946	0.00333407
0.184	0.705359	1.82637	1.78161	0.634213	0.0028411	0.778179	0.0113483
0.185	0.711971	1.83408	1.76851	0.608626	0.00603904	0.818794	0.0240832
0.186	0.718596	1.84162	1.75508	0.583338	0.0104239	0.859721	0.0414782
0.187	0.725235	1.84901	1.74132	0.558369	0.0159904	0.900889	0.0634501
0.188	0.731887	1.85623	1.72725	0.533737	0.0227319	0.942227	0.089894
0.189	0.738552	1.86329	1.71286	0.509461	0.0306403	0.983664	0.120684
0.19	0.745229	1.87018	1.69817	0.48556	0.0397063	1.02513	0.155672
0.191	0.751919	1.87691	1.68317	0.462053	0.049919	1.06655	0.194692
0.192	0.75862	1.88347	1.66788	0.438956	0.0612661	1.10786	0.237557
0.193	0.765333	1.88986	1.65231	0.416289	0.0737342	1.14898	0.284064
0.194	0.772057	1.89608	1.63646	0.394067	0.0873084	1.18985	0.333988
0.195	0.778792	1.90213	1.62033	0.372309	0.101972	1.23039	0.387093
0.196	0.785537	1.90801	1.60393	0.35103	0.117709	1.27053	0.443124
0.197	0.792293	1.91372	1.58728	0.330247	0.134499	1.31021	0.501815
0.198	0.799059	1.91925	1.57037	0.309976	0.152322	1.34936	0.562884
0.199	0.805834	1.9246	1.55322	0.290233	0.171158	1.3879	0.626041
0.2	0.812619	1.92978	1.53583	0.271031	0.190983	1.42578	0.690983
0.201	0.819412	1.93478	1.51821	0.252387	0.211774	1.46292	0.757401
0.202	0.826214	1.9396	1.50036	0.234315	0.233507	1.49927	0.824977
0.203	0.833025	1.94424	1.4823	0.216827	0.256155	1.53477	0.893389
0.204	0.839843	1.9487	1.46404	0.199938	0.279691	1.56934	0.96231
0.205	0.846669	1.95298	1.44557	0.183661	0.304087	1.60293	1.03141
0.206	0.853503	1.95708	1.42692	0.168007	0.329314	1.63549	1.10036
0.207	0.860343	1.96099	1.40808	0.152989	0.355343	1.66695	1.16883
0.208	0.86719	1.96472	1.38906	0.138619	0.38214	1.69727	1.2365
0.209	0.874043	1.96827	1.36988	0.124907	0.409676	1.72638	1.30304
0.21	0.880903	1.97163	1.35053	0.111864	0.437917	1.75425	1.36812
0.211	0.887768	1.97481	1.33104	0.099499	0.466828	1.78082	1.43146
0.212	0.894638	1.9778	1.31141	0.0878227	0.496377	1.80605	1.49273
0.213	0.901514	1.9806	1.29164	0.0768434	0.526527	1.8299	1.55165
0.214	0.908394	1.98322	1.27174	0.0665698	0.557242	1.85231	1.60793
0.215	0.915279	1.98564	1.25173	0.0570095	0.588486	1.87326	1.66131
0.216	0.922167	1.98788	1.23161	0.0481698	0.620221	1.89271	1.71154
0.217	0.92906	1.98993	1.21139	0.0400577	0.65241	1.91063	1.75836
0.218	0.935955	1.9918	1.19108	0.0326791	0.685013	1.92697	1.80157
0.219	0.942854	1.99347	1.17069	0.0260399	0.717993	1.94173	1.84094
0.22	0.949756	1.99495	1.15023	0.0201449	0.75131	1.95486	1.87631
0.221	0.95666	1.99624	1.1297	0.0149989	0.784924	1.96636	1.90748
0.222	0.963566	1.99735	1.10911	0.0106056	0.818794	1.97619	1.93433
0.223	0.970473	1.99826	1.08848	0.00696852	0.852881	1.98434	1.95671
0.224	0.977382	1.99898	1.06781	0.00409033	0.887144	1.9908	1.97453
0.225	0.984293	1.99951	1.04711	0.00197327	0.921541	1.99556	1.98769
0.226	0.991204	1.99985	1.02639	0.000618958	0.956032	1.99861	1.99613
0.227	0.998115	1.99999	1.00565	2.84243e-05	0.990575	1.99994	1.99982
0.228	1.00503	1.99995	0.984921	0.000202123	1.02513	1.99955	1.99874
0.229	1.01194	1.99971	0.964193	0.00113992	1.05965	1.99744	1.99288
0.23	1.01885	1.99929	0.943481	0.0028411	1.09411	1.99361	1.98229
0.231	1.02576	1.99867	0.922794	0.00530436	1.12845	1.98808	1.967
0.232	1.03267	1.99787	0.902139	0.00852782	1.16264	1.98085	1.9471
0.233	1.03957	1.99687	0.881527	0.012509	1.19663	1.97193	1.92267
0.234	1.04648	1.99568	0.860965	0.0172449	1.23039	1.96134	1.89384
0.235	1.05338	1.9943	0.840463	0.0227319	1.26387	1.9491	1.86074
0.236	1.06028	1.99273	0.82003	0.0289657	1.29704	1.93522	1.82353
0.237	1.06718	1.99097	0.799674	0.0359417	1.32986	1.91974	1.78239
0.238	1.07407	1.98903	0.779405	0.0436544	1.36228	1.90268	1.73751
0.239	1.08096	1.98689	0.75923	0.0520981	1.39426	1.88406	1.68911
0.24	1.08785	1.98456	0.739158	0.0612661	1.42578	1.86392	1.63742
0.241	1.09473	1.98205	0.719199	0.0711516	1.45679	1.8423	1.58269
0.242	1.10161	1.97935	0.699361	0.081747	1.48725	1.81923	1.52517
0.243	1.10849	1.97646	0.679652	0.0930442	1.51713	1.79475	1.46515
0.244	1.11535	1.97339	0.66008	0.105034	1.54639	1.76891	1.40291
0.245	1.12222	1.97013	0.640655	0.117709	1.57501	1.74174	1.33874
0.246	1.12907	1.96668	0.621384	0.131057	1.60293	1.7133	1.27295
0.247	1.13592	1.96305	0.602276	0.14507	1.63013	1.68363	1.20586
0.248	1.14277	1.95924	0.583338	0.159736	1.65659	1.65279	1.13779
0.249	1.1496	1.95524	0.56458	0.175044	1.68225	1.62082	1.06906
0.25	1.15643	1.95106	0.54601	0.190983	1.70711	1.58779	1
0.251	1.16326	1.94669	0.527634	0.20754	1.73112	1.55374	0.93094
0.252	1.17007	1.94215	0.509461	0.224703	1.75425	1.51874	0.86221
0.253	1.17688	1.93743	0.4915	0.242458	1.77649	1.48285	0.794137
0.254	1.18368	1.93253	0.473756	0.260792	1.79779	1.44614	0.727048
0.255	1.19047	1.92745	0.45624	0.279691	1.81815	1.40865	0.661262
0.256	1.19725	1.92219	0.438956	0.299141	1.83753	1.37046	0.597094
0.257	1.20402	1.91675	0.421914	0.319126	1.85591	1.33163	0.534849
0.258	1.21078	1.91114	0.405121	0.339631	1.87326	1.29224	0.474825
0.259	1.21753	1.90536	0.388583	0.360642	1.88958	1.25234	0.41731
0.26	1.22427	1.89941	0.372309	0.38214	1.90483	1.21201	0.362576
0.261	1.231	1.89328	0.356304	0.404111	1.919	1.17131	0.310886
0.262	1.23772	1.88698	0.340575	0.426538	1.93207	1.13032	0.262487
0.263	1.24443	1.88051	0.325131	0.449403	1.94403	1.0891	0.217609
0.264	1.25112	1.87387	0.309976	0.472688	1.95486	1.04773	0.176467
0.265	1.25781	1.86707	0.295118	0.496377	1.96456	1.00628	0.139258
0.266	1.26448	1.8601	0.280563	0.52045	1.9731	0.964821	0.106159
0.267	1.27114	1.85297	0.266318	0.54489	1.98048	0.92342	0.0773273
0.268	1.27778	1.84567	0.252387	0.569678	1.98669	0.882151	0.0529017
0.269	1.28442	1.83821	0.238779	0.594795	1.99172	0.841084	0.0329985
0.27	1.29104	1.8306	0.225497	0.620221	1.99556	0.80029	0.0177127
0.271	1.29764	1.82282	0.212548	0.645937	1.99822	0.75984	0.0071174
0.272	1.30423	1.81489	0.199938	0.671925	1.99968	0.719802	0.00126304
0.273	1.31081	1.8068	0.187672	0.698163	1.99996	0.680247	0.000177648
0.274	1.31737	1.79855	0.175755	0.724631	1.99903	0.641241	0.00386639
0.275	1.32392	1.79016	0.164193	0.75131	1.99692	0.602852	0.0123117
0.276	1.33045	1.78161	0.152989	0.778179	1.99361	0.565146	0.0254731
0.277	1.33696	1.77291	0.14215	0.805218	1.98912	0.528188	0.0432879
0.278	1.34346	1.76407	0.13168	0.832405	1.98345	0.492041	0.0656711
0.279	1.34995	1.75508	0.121583	0.859721	1.9766	0.456767	0.0925156
0.28	1.35641	1.74594	0.111864	0.887144	1.96858	0.422427	0.123693
0.281	1.36286	1.73666	0.102526	0.914653	1.95941	0.389081	0.159055
0.282	1.36929	1.72725	0.0935742	0.942227	1.9491	0.356785	0.198433
0.283	1.37571	1.71769	0.0850122	0.969845	1.93765	0.325595	0.241638
0.284	1.3821	1.70799	0.0768434	0.997487	1.92508	0.295564	0.288464
0.285	1.38848	1.69817	0.0690716	1.02513	1.9114	0.266745	0.338688
0.286	1.39484	1.6882	0.0617	1.05275	1.89664	0.239186	0.39207
0.287	1.40118	1.67811	0.0547317	1.08034	1.88081	0.212936	0.448354
0.288	1.4075	1.66788	0.0481698	1.10786	1.86392	0.188039	0.507273
0.289	1.4138	1.65753	0.0420172	1.1353	1.84601	0.164538	0.568544
0.29	1.42009	1.64706	0.0362763	1.16264	1.82708	0.142473	0.631875
0.291	1.42635	1.63646	0.0309498	1.18985	1.80717	0.121883	0.696965
0.292	1.43259	1.62573	0.0260399	1.21692	1.78629	0.102803	0.763501
0.293	1.43881	1.61489	0.0215486	1.24382	1.76447	0.0852659	0.831167
0.294	1.44501	1.60393	0.0174781	1.27053	1.74174	0.0693013	0.899638
0.295	1.45119	1.59286	0.0138299	1.29704	1.71813	0.0549369	0.968589
0.296	1.45735	1.58167	0.0106056	1.32332	1.69365	0.0421976	1.03769
0.297	1.46348	1.57037	0.00780675	1.34936	1.66835	0.0311051	1.10661
0.298	1.46959	1.55896	0.00543441	1.37512	1.64225	0.0216786	1.17502
0.299	1.47569	1.54745	0.00348964	1.4006	1.61539	0.0139342	1.2426
0.3	1.48175	1.53583	0.00197327	1.42578	1.58779	0.0078853	1.30902
0.301	1.4878	1.5241	0.000885962	1.45063	1.55948	0.00354228	1.37396
0.302	1.49382	1.51228	0.000228177	1.47513	1.53051	0.000912602	1.43712
0.303	1.49982	1.50036	1.97392e-07	1.49927	1.50091	7.89568e-07	1.49819
0.304	1.50579	1.48835	0.000202123	1.52303	1.4707	0.000808409	1.55688
0.305	1.51174	1.47624	0.000833866	1.54639	1.43994	0.00333407	1.61291
0.306	1.51767	1.46404	0.00189515	1.56934	1.40865	0.00757344	1.66601
0.307	1.52357	1.45175	0.00338553	1.59184	1.37687	0.0135192	1.71594
0.308	1.52945	1.43937	0.00530436	1.6139	1.34464	0.0211612	1.76244
0.309	1.5353	1.42692	0.00765081	1.63549	1.312	0.0304862	1.80531
0.31	1.54112	1.41438	0.0104239	1.65659	1.27899	0.0414782	1.84433
0.311	1.54692	1.40176	0.0136224	1.67718	1.24565	0.0541184	1.87932
0.312	1.55269	1.38906	0.0172449	1.69727	1.21201	0.0683849	1.91011
0.313	1.55844	1.37629	0.0212899	1.71681	1.17812	0.0842532	1.93655
0.314	1.56416	1.36345	0.0257557	1.73581	1.14401	0.101696	1.95852
0.315	1.56985	1.35053	0.0306403	1.75425	1.10973	0.120684	1.97592
0.316	1.57552	1.33756	0.0359417	1.77211	1.07533	0.141183	1.98865
0.317	1.58116	1.32451	0.0416575	1.78938	1.04083	0.163159	1.99667
0.318	1.58677	1.31141	0.0477853	1.80605	1.00628	0.186574	1.99992
0.319	1.59235	1.29824	0.0543224	1.8221	0.971729	0.211388	1.9984
0.32	1.5979	1.28502	0.0612661	1.83753	0.937209	0.237557	1.99211
0.321	1.60343	1.27174	0.0686134	1.85231	0.902765	0.265038	1.98109
0.322	1.60893	1.25841	0.0763611	1.86644	0.868436	0.293782	1.96538
0.323	1.6144	1.24504	0.0845059	1.87991	0.834264	0.323741	1.94506
0.324	1.61983	1.23161	0.0930442	1.89271	0.80029	0.354862	1.92023
0.325	1.62524	1.21814	0.101972	1.90483	0.766555	0.387093	1.89101
0.326	1.63062	1.20463	0.111287	1.91625	0.733098	0.420377	1.85753
0.327	1.63597	1.19108	0.120983	1.92697	0.69996	0.454659	1.81995
0.328	1.64129	1.1775	0.131057	1.93699	0.66718	0.489877	1.77846
0.329	1.64658	1.16388	0.141505	1.94629	0.634798	0.525973	1.73326
0.33	1.65183	1.15023	0.152322	1.95486	0.602852	0.562884	1.68455
0.331	1.65706	1.13655	0.163503	1.96271	0.57138	0.600547	1.63257
0.332	1.66225	1.12284	0.175044	1.96982	0.54042	0.638896	1.57757
0.333	1.66742	1.10911	0.18694	1.97619	0.510009	0.677866	1.51982
0.334	1.67255	1.09536	0.199185	1.98181	0.480183	0.717391	1.45958
0.335	1.67765	1.08159	0.211774	1.98669	0.450977	0.757401	1.39715
0.336	1.68271	1.06781	0.224703	1.9908	0.422427	0.797828	1.33282
0.337	1.68775	1.05401	0.237964	1.99417	0.394567	0.838603	1.2669
0.338	1.69275	1.0402	0.251553	1.99677	0.36743	0.879655	1.19971
0.339	1.69772	1.02639	0.265464	1.99861	0.341048	0.920915	1.13156
0.34	1.70265	1.01257	0.279691	1.99968	0.315453	0.96231	1.06279
0.341	1.70755	0.998743	0.294227	2	0.290675	1.00377	0.993717
0.342	1.71242	0.984921	0.309067	1.99955	0.266745	1.04522	0.924673
0.343	1.71725	0.971101	0.324204	1.99833	0.24369	1.0866	0.855989
0.344	1.72205	0.957287	0.339631	1.99635	0.221538	1.12783	0.787993
0.345	1.72681	0.943481	0.355343	1.99361	0.200315	1.16883	0.721009
0.346	1.73154	0.929686	0.371331	1.99011	0.180048	1.20955	0.655357
0.347	1.73624	0.915905	0.38759	1.98586	0.16076	1.24991	0.591351
0.348	1.7409	0.902139	0.404111	1.98085	0.142473	1.28983	0.529296
0.349	1.74552	0.888392	0.42089	1.97509	0.125211	1.32926	0.469489
0.35	1.75011	0.874667	0.437917	1.96858	0.108993	1.36812	0.412215
0.351	1.75466	0.860965	0.455185	1.96134	0.0938398	1.40635	0.357747
0.352	1.75918	0.84729	0.472688	1.95336	0.0797682	1.44388	0.306347
0.353	1.76366	0.833644	0.490418	1.94465	0.0667954	1.48065	0.258258
0.354	1.7681	0.82003	0.508367	1.93522	0.0549369	1.51659	0.213712
0.355	1.77251	0.806451	0.526527	1.92508	0.044207	1.55165	0.172919
0.356	1.77688	0.792908	0.54489	1.91423	0.0346184	1.58575	0.136077
0.357	1.78122	0.779405	0.563449	1.90268	0.0261825	1.61885	0.103359
0.358	1.78551	0.765944	0.582196	1.89044	0.0189095	1.65088	0.0749228
0.359	1.78977	0.752527	0.601123	1.87751	0.012808	1.68179	0.0509039
0.36	1.79399	0.739158	0.620221	1.86392	0.0078853	1.71154	0.0314168
0.361	1.79817	0.725839	0.639482	1.84967	0.0041473	1.74005	0.0165548
0.362	1.80232	0.712573	0.658898	1.83477	0.00159845	1.7673	0.00638869
0.363	1.80642	0.699361	0.678461	1.81923	0.000241796	1.79323	0.000967065
0.364	1.81049	0.686206	0.698163	1.80307	7.89558e-05	1.81779	0.000315811
0.365	1.81452	0.673112	0.717993	1.78629	0.00111013	1.84094	0.00443804
0.366	1.81851	0.66008	0.737946	1.76891	0.00333407	1.86265	0.0133141
0.367	1.82246	0.647113	0.75801	1.75094	0.00674814	1.88288	0.0269015
0.368	1.82637	0.634213	0.778179	1.7324	0.0113483	1.90159	0.0451355
0.369	1.83025	0.621384	0.798443	1.7133	0.0171289	1.91875	0.0679289
0.37	1.83408	0.608626	0.818794	1.69365	0.0240832	1.93433	0.0951729
0.371	1.83787	0.595944	0.839223	1.67348	0.0322029	1.9483	0.126738
0.372	1.84162	0.583338	0.859721	1.65279	0.0414782	1.96064	0.162472
0.373	1.84534	0.570813	0.880279	1.6316	0.0518981	1.97133	0.202206
0.374	1.84901	0.558369	0.900889	1.60992	0.0634501	1.98035	0.245749
0.375	1.85264	0.54601	0.921541	1.58779	0.0761205	1.98769	0.292893
0.376	1.85623	0.533737	0.942227	1.5652	0.089894	1.99332	0.343414
0.377	1.85978	0.521553	0.962938	1.54218	0.104754	1.99725	0.39707
0.378	1.86329	0.509461	0.983664	1.51874	0.120684	1.99947	0.453606
0.379	1.86676	0.497463	1.0044	1.49491	0.137663	1.99996	0.51275
0.38	1.87018	0.48556	1.02513	1.4707	0.155672	1.99874	0.574221
0.381	1.87357	0.473756	1.04585	1.44614	0.174689	1.9958	0.637725
0.382	1.87691	0.462053	1.06655	1.42123	0.194692	1.99114	0.702958
0.383	1.88021	0.450452	1.08723	1.39599	0.215657	1.98478	0.769611
0.384	1.88347	0.438956	1.10786	1.37046	0.237557	1.97673	0.837363
0.385	1.88669	0.427568	1.12845	1.34464	0.260369	1.967	0.905892
0.386	1.88986	0.416289	1.14898	1.31856	0.284064	1.95561	0.97487
0.387	1.89299	0.405121	1.16945	1.29224	0.308613	1.94257	1.04397
0.388	1.89608	0.394067	1.18985	1.26569	0.333988	1.92791	1.11286
0.389	1.89913	0.383129	1.21016	1.23894	0.360159	1.91166	1.18121
0.39	1.90213	0.372309	1.23039	1.21201	0.387093	1.89384	1.24869
0.391	1.90509	0.361608	1.25052	1.18491	0.414759	1.87448	1.31499
0.392	1.90801	0.35103	1.27053	1.15768	0.443124	1.85362	1.37978
0.393	1.91089	0.340575	1.29043	1.13032	0.472154	1.8313	1.44276
0.394	1.91372	0.330247	1.31021	1.10286	0.501815	1.80754	1.50362
0.395	1.9165	0.320047	1.32986	1.07533	0.53207	1.78239	1.56208
0.396	1.91925	0.309976	1.34936	1.04773	0.562884	1.7559	1.61786
0.397	1.92194	0.300037	1.36871	1.0201	0.59422	1.72811	1.67069
0.398	1.9246	0.290233	1.3879	0.99246	0.626041	1.69906	1.72031
0.399	1.92721	0.280563	1.40693	0.964821	0.658308	1.66882	1.76649
0.4	1.92978	0.271031	1.42578	0.937209	0.690983	1.63742	1.80902
0.401	1.9323	0.261639	1.44445	0.909646	0.724027	1.60493	1.84768
0.402	1.93478	0.252387	1.46292	0.882151	0.757401	1.5714	1.88229
0.403	1.93721	0.243279	1.4812	0.854746	0.791064	1.53689	1.91269
0.404	1.9396	0.234315	1.49927	0.827452	0.824977	1.50145	1.93873
0.405	1.94194	0.225497	1.51713	0.80029	0.859099	1.46515	1.96029
0.406	1.94424	0.216827	1.53477	0.773281	0.893389	1.42805	1.97727
0.407	1.94649	0.208307	1.55217	0.746445	0.927806	1.39022	1.98958
0.408	1.9487	0.199938	1.56934	0.719802	0.96231	1.35171	1.99716
0.409	1.95086	0.191722	1.58626	0.693374	0.996858	1.3126	1.99998
0.41	1.95298	0.183661	1.60293	0.66718	1.03141	1.27295	1.99803
0.411	1.95505	0.175755	1.61934	0.641241	1.06593	1.23283	1.99131
0.412	1.95708	0.168007	1.63549	0.615576	1.10036	1.19232	1.97986
0.413	1.95906	0.160418	1.65136	0.590204	1.13468	1.15147	1.96372
0.414	1.96099	0.152989	1.66695	0.565146	1.16883	1.11036	1.94299
0.415	1.96288	0.145723	1.68225	0.54042	1.20279	1.06906	1.91775
0.416	1.96472	0.138619	1.69727	0.516045	1.2365	1.02764	1.88814
0.417	1.96652	0.13168	1.71198	0.492041	1.26993	0.986177	1.85428
0.418	1.96827	0.124907	1.72638	0.468424	1.30304	0.944736	1.81634
0.419	1.96997	0.118301	1.74048	0.445214	1.33578	0.90339	1.7745
0.42	1.97163	0.111864	1.75425	0.422427	1.36812	0.86221	1.72897
0.421	1.97324	0.105596	1.7677	0.400082	1.40003	0.821266	1.67995
0.422	1.97481	0.099499	1.78082	0.378196	1.43146	0.780631	1.62769
0.423	1.97633	0.0935742	1.79361	0.356785	1.46237	0.740372	1.57243
0.424	1.9778	0.0878227	1.80605	0.335865	1.49273	0.70056	1.51444
0.425	1.97922	0.0822454	1.81815	0.315453	1.5225	0.661262	1.45399
0.426	1.9806	0.0768434	1.8299	0.295564	1.55165	0.622547	1.39137
0.427	1.98193	0.0716179	1.84128	0.276213	1.58013	0.584481	1.32689
0.428	1.98322	0.0665698	1.85231	0.257416	1.60793	0.54713	1.26084
0.429	1.98445	0.0617	1.86297	0.239186	1.635	0.510557	1.19355
0.43	1.98564	0.0570095	1.87326	0.221538	1.66131	0.474825	1.12533
0.431	1.98679	0.0524991	1.88318	0.204484	1.68683	0.439997	1.05652
0.432	1.98788	0.0481698	1.89271	0.188039	1.71154	0.406132	0.987434
0.433	1.98893	0.0440224	1.90186	0.172214	1.73539	0.373287	0.918409
0.434	1.98993	0.0400577	1.91063	0.157021	1.75836	0.341521	0.849774
0.435	1.99089	0.0362763	1.919	0.142473	1.78043	0.310886	0.781857
0.436	1.9918	0.0326791	1.92697	0.128581	1.80157	0.281437	0.714981
0.437	1.99266	0.0292667	1.93455	0.115354	1.82175	0.253223	0.649466
0.438	1.99347	0.0260399	1.94173	0.102803	1.84094	0.226292	0.585624
0.439	1.99423	0.0229991	1.9485	0.0909383	1.85914	0.200693	0.523762
0.44	1.99495	0.0201449	1.95486	0.0797682	1.87631	0.176467	0.464173
0.441	1.99562	0.0174781	1.96082	0.0693013	1.89243	0.153658	0.407143
0.442	1.99624	0.0149989	1.96636	0.0595456	1.90748	0.132304	0.352944
0.443	1.99682	0.0127079	1.97148	0.0505088	1.92146	0.112442	0.301835
0.444	1.99735	0.0106056	1.97619	0.0421976	1.93433	0.0941057	0.254059
0.445	1.99782	0.00869237	1.98048	0.0346184	1.94609	0.0773273	0.209845
0.446	1.99826	0.00696852	1.98434	0.0277769	1.95671	0.0621353	0.169404
0.447	1.99864	0.00543441	1.98779	0.0216786	1.9662	0.0485559	0.132929
0.448	1.99898	0.00409033	1.9908	0.0163279	1.97453	0.0366125	0.100595
0.449	1.99927	0.00293655	1.9934	0.0117289	1.98169	0.0263255	0.0725548
0.45	1.99951	0.00197327	1.99556	0.0078853	1.98769	0.0177127	0.0489435
0.451	1.9997	0.00120069	1.9973	0.00479989	1.9925	0.0107889	0.0298734
0.452	1.99985	0.000618958	1.99861	0.00247506	1.99613	0.00556602	0.0154357
0.453	1.99994	0.000228177	1.99949	0.000912602	1.99857	0.00205296	0.00569921
0.454	1.99999	2.84243e-05	1.99994	0.000113696	1.99982	0.000255809	0.000710527
0.455	0	0	0	0	0	0	0
0.456	0	0	0	0	0	0	0
0.457	0	0	0	0	0	0	0
0.458	0	0	0	0	0	0	0
0.459	0	0	0	0	0	0	0
0.46	0	0	0	0	0	0	0
0.461	0	0	0	0	0	0	0
0.462	0	0	0	0	0	0	0
0.463	0	0	0	0	0	0	0
0.464	0	0	0	0	0	0	0
0.465	0	0	0	0	0	0	0
0.466	0	0	0	0	0	0	0
0.467	0	0	0	0	0	0	0
0.468	0	0	0	0	0	0	0
0.469	0	0	0	0	0	0	0
0.47	0	0	0	0	0	0	0
0.471	0	0	0	0	0	0	0
0.472	0	0	0	0	0	0	0
0.473	0	0	0	0	0	0	0
0.474	0	0	0	0	0	0	0
0.475	0	0	0	0	0	0	0
0.476	0	0	0	0	0	0	0
0.477	0	0	0	0	0	0	0
0.478	0	0	0	0	0	0	0
0.479	0	0	0	0	0	0	0
0.48	0	0	0	0	0	0	0
0.481	0	0	0	0	0	0	0
0.482	0	0	0	0	0	0	0
0.483	0	0	0	0	0	0	0
0.484	0	0	0	0	0	0	0
0.485	0	0	0	0	0	0	0
0.486	0	0	0	0	0	0	0
0.487	0	0	0	0	0	0	0
0.488	0	0	0	0	0	0	0
0.489	0	0	0	0	0	0	0
0.49	0	0	0	0	0	0	0
0.491	0	0	0	0	0	0	0
0.492	0	0	0	0	0	0	0
0.493	0	0	0	0	0	0	0
0.494	0	0	0	0	0	0	0
0.495	0	0	0	0	0	0	0
0.496	0	0	0	0	0	0	0
0.497	0	0	0	0	0	0	0
0.498	0	0	0	0	0	0	0
0.499	0	0	0	0	0	0	0
0.5	0	0	0	0	0	0	0

## Sheet: Figure 4
	|H(f)|²															P_SS(f)
mean IBI=	1000	ms
m=	1	2	3	4	5	6	10									1	2	3	4	5	6	10
f	m=1	m=2	m=3	m=4	m=5	m=6	m=10							f	P_IBI(f)	m=1	m=2	m=3	m=4	m=5	m=6	m=10
0	2	2	2	2	2	2	2							0
0.001	1.99998	1.99992	1.99982	1.99968	1.99951	1.99929	1.99803							0.01	12458	24891.4	24817.8	24695.3	24524.6	24306.3	24041.2	22536.7
0.002	1.99992	1.99968	1.99929	1.99874	1.99803	1.99716	1.99211							0.02	6790.29	13527	13367.2	13103.7	12740.7	12283.7	11740.2	8888.6
0.003	1.99982	1.99929	1.9984	1.99716	1.99556	1.99361	1.98229							0.03	3235.67	6414.03	6244.12	5967.64	5594.38	5137.55	4613.35	2235.79
0.004	1.99968	1.99874	1.99716	1.99495	1.99211	1.98865	1.96858	m=1						0.04	1082.06	2130.12	2030.27	1870.84	1661.85	1416.43	1150	206.655
0.005	1.99951	1.99803	1.99556	1.99211	1.98769	1.98229	1.95106							0.05	2508.17	4893.58	4537.32	3982.43	3283.23	2508.17	1733.1	0
0.006	1.99929	1.99716	1.99361	1.98865	1.98229	1.97453	1.92978							0.06	1865.91	3600.8	3226.11	2660.38	1983.08	1289.32	676.536	356.358
0.007	1.99903	1.99613	1.99131	1.98456	1.97592	1.96538	1.90483							0.07	944.2	1798.54	1546.06	1179.01	767.275	389.213	116.791	652.426
0.008	1.99874	1.99495	1.98865	1.97986	1.96858	1.95486	1.87631							0.08	2057.12	3859.8	3159.39	2186.29	1181.24	392.876	16.221	2692.81
0.009	1.9984	1.99361	1.98564	1.97453	1.96029	1.94299	1.84433							0.09	8787.61	16207.2	12529.2	7686.23	3186.18	430.096	276.079	15896.9
0.01	1.99803	1.99211	1.98229	1.96858	1.95106	1.92978	1.80902							0.1	4730.49	8557.53	6192.29	3268.69	903.443	0	903.443	9460.98
0.011	1.99761	1.99046	1.97858	1.96203	1.94088	1.91524	1.77051							0.11	6291.92	11139.9	7470.9	3260.76	441.841	307.948	2920.54	11382.2
0.012	1.99716	1.98865	1.97453	1.95486	1.92978	1.89941	1.72897							0.12	1619.47	2800.02	1721.16	587.182	12.77	309.292	1316.01	2119.92
0.013	1.99667	1.98669	1.97013	1.9471	1.91775	1.88229	1.68455							0.13	2265.35	3816.09	2123.11	519.867	17.8629	933.81	2689.83	1565.32
0.014	1.99613	1.98456	1.96538	1.93873	1.90483	1.86392	1.63742							0.14	1771.42	2900.57	1439.49	219.113	124.395	1224.02	2720.6	338.311
0.015	1.99556	1.98229	1.96029	1.92978	1.89101	1.84433	1.58779							0.15	824.981	1309.89	570.048	40.3774	157.557	824.981	1492.4	0
0.016	1.99495	1.97986	1.95486	1.92023	1.87631	1.82353	1.53583							0.16	1182.16	1815.6	678.824	9.32172	428.625	1547.47	2327.19	225.773
0.017	1.9943	1.97727	1.9491	1.91011	1.86074	1.80157	1.48175							0.17	1266.62	1876.82	587.932	2.49939	727.32	2011.12	2523.25	875.214
0.018	1.99361	1.97453	1.94299	1.89941	1.84433	1.77846	1.42578							0.18	1228.61	1751.73	445.465	38.5991	998.393	2222.58	2305.25	1608.27
0.019	1.99288	1.97163	1.93655	1.88814	1.82708	1.75425	1.36812							0.19	1283.97	1756.63	347.995	122.199	1364.59	2505.09	2102.4	2322.72
0.02	1.99211	1.96858	1.92978	1.87631	1.80902	1.72897	1.30902							0.2	436.459	571.332	83.3563	83.3563	571.332	872.918	571.332	872.918
0.021	1.99131	1.96538	1.92267	1.86392	1.79016	1.70265	1.24869	m=2						0.21	746.764	932.477	92.3697	235.569	1146.9	1456.98	699.874	1350.91
0.022	1.99046	1.96203	1.91524	1.85099	1.77051	1.67533	1.18738							0.22	1296.78	1539.77	91.0643	601.93	2242.09	2345.89	744.637	1697.5
0.023	1.98958	1.95852	1.90748	1.83753	1.75011	1.64706	1.12533							0.23	3592.03	4042.23	112.85	2269.72	6739.75	5703.38	973.553	2482.03
0.024	1.98865	1.95486	1.89941	1.82353	1.72897	1.61786	1.06279							0.24	4725.01	5021.7	37.2581	3839.63	9301.58	6185.12	331.807	902.397
0.025	1.98769	1.95106	1.89101	1.80902	1.70711	1.58779	1							0.25	2643.54	2643.54	0	2643.54	5287.07	2643.54	0	0
0.026	1.98669	1.9471	1.88229	1.79399	1.68455	1.55688	0.937209							0.26	898.521	842.102	7.08511	1066.89	1768.81	620.863	63.0973	171.602
0.027	1.98564	1.94299	1.87326	1.77846	1.66131	1.52517	0.874667							0.27	2968.75	2596.67	93.2687	4061.62	5570.29	1223.76	804.624	2051.36
0.028	1.98456	1.93873	1.86392	1.76244	1.63742	1.49273	0.812619							0.28	4458.12	3622.75	313.065	6846.9	7707.95	851.425	2559.94	5835.75
0.029	1.98345	1.93433	1.85428	1.74594	1.61291	1.45958	0.75131							0.29	8133.97	6111.13	1006.12	13702.1	12492.4	398.105	7623.23	14714.5
0.03	1.98229	1.92978	1.84433	1.72897	1.58779	1.42578	0.690983							0.3	8339.69	5762.59	1592.74	15086.6	10916.8	0	10916.8	16679.4
0.031	1.98109	1.92508	1.83408	1.71154	1.56208	1.39137	0.631875							0.31	1664.64	1051.85	451.171	3170.86	1769.17	81.4735	2725.73	3011.37
0.032	1.97986	1.92023	1.82353	1.69365	1.53583	1.35641	0.574221							0.32	418.069	240.064	151.582	823.004	339.731	79.8441	784.426	547.259
0.033	1.97858	1.91524	1.81269	1.67533	1.50904	1.32094	0.518246							0.33	356.205	184.602	165.341	711.707	204.54	146.833	709.601	246.132
0.034	1.97727	1.91011	1.80157	1.65659	1.48175	1.28502	0.464173							0.34	618.567	287.122	355.194	1232.26	224.278	427.419	1217.7	118.136
0.035	1.97592	1.90483	1.79016	1.63742	1.45399	1.24869	0.412215							0.35	274.719	113.243	189.826	535.992	52.4667	274.719	496.971	0
0.036	1.97453	1.89941	1.77846	1.61786	1.42578	1.21201	0.362576	m=3						0.36	411.601	149.237	334.475	772.29	28.9041	538.793	632.148	78.6088
0.037	1.9731	1.89384	1.76649	1.5979	1.39715	1.17502	0.315453							0.37	907.717	286.342	850.721	1607.12	7.15762	1441.26	1077.81	627.217
0.038	1.97163	1.88814	1.75425	1.57757	1.36812	1.13779	0.271031							0.38	391.904	106.218	416.512	641.713	3.09028	708.961	318.469	513.009
0.039	1.97013	1.88229	1.74174	1.55688	1.33874	1.10036	0.229487							0.39	164.645	37.7838	195.496	243.963	11.562	321.232	76.4238	297.846
0.04	1.96858	1.87631	1.72897	1.53583	1.30902	1.06279	0.190983							0.4	71.593	13.673	93.7165	93.7165	13.673	143.186	13.673	143.186
0.041	1.967	1.87018	1.71594	1.51444	1.27899	1.02513	0.155672							0.41	177.258	27.5941	252.731	199.474	64.2695	345.84	5.56889	320.663
0.042	1.96538	1.86392	1.70265	1.49273	1.24869	0.987434	0.123693							0.42	206.348	25.5239	316.915	193.391	118.489	373.287	1.62712	270.113
0.043	1.96372	1.85753	1.68911	1.4707	1.21814	0.949756	0.0951729							0.43	265.374	25.2564	434.53	199.378	215.648	421.357	32.825	183.369
0.044	1.96203	1.85099	1.67533	1.44838	1.18738	0.912149	0.0702235							0.44	211.927	14.8823	366.415	121.693	225.234	277.416	76.8396	40.4745
0.045	1.96029	1.84433	1.66131	1.42578	1.15643	0.874667	0.0489435							0.45	253.636	12.4138	458.832	104.552	332.014	253.636	175.258	0
0.046	1.95852	1.83753	1.64706	1.40291	1.12533	0.837363	0.0314168							0.46	125.29	3.93622	235.082	33.9575	192.424	86.5733	133.157	23.9283
0.047	1.95671	1.8306	1.63257	1.37978	1.09411	0.80029	0.0177127							0.47	125.314	2.21966	241.828	19.5079	216.664	51.6563	178.67	86.5898
0.048	1.95486	1.82353	1.61786	1.35641	1.06279	0.763501	0.0078853							0.48	249.075	1.96403	490.325	17.4909	467.341	47.5691	430.643	326.043
0.049	1.95298	1.81634	1.60293	1.33282	1.03141	0.727048	0.00197327							0.49	147.279	0.290621	293.397	2.60872	289.931	7.20835	284.216	266.43
0.05	1.95106	1.80902	1.58779	1.30902	1	0.690983	0	m=4						0.5	327.647	0	655.294	0	655.294	0	655.294	655.294
0.051	1.9491	1.80157	1.57243	1.28502	0.968589	0.655357	0.00197327							m	0 (SDNN²)	1 (2*SD2²)	2	3	4	5	6	10
0.052	1.9471	1.79399	1.55688	1.26084	0.937209	0.620221	0.0078853							Total power or SDSD²(m) [ms²]	1078.02	1513.18	1034.13	1325.63	1292.76	883.702	1009.8	1378.79
0.053	1.94506	1.78629	1.54112	1.2365	0.905892	0.585624	0.0177127
0.054	1.94299	1.77846	1.52517	1.21201	0.874667	0.551617	0.0314168
0.055	1.94088	1.77051	1.50904	1.18738	0.843566	0.518246	0.0489435
0.056	1.93873	1.76244	1.49273	1.16264	0.812619	0.48556	0.0702235
0.057	1.93655	1.75425	1.47624	1.13779	0.781857	0.453606	0.0951729
0.058	1.93433	1.74594	1.45958	1.11286	0.75131	0.422427	0.123693
0.059	1.93207	1.73751	1.44276	1.08785	0.721009	0.39207	0.155672
0.06	1.92978	1.72897	1.42578	1.06279	0.690983	0.362576	0.190983
0.061	1.92745	1.72031	1.40865	1.03769	0.661262	0.333988	0.229487
0.062	1.92508	1.71154	1.39137	1.01257	0.631875	0.306347	0.271031
0.063	1.92267	1.70265	1.37396	0.987434	0.602852	0.279691	0.315453
0.064	1.92023	1.69365	1.35641	0.96231	0.574221	0.254059	0.362576
0.065	1.91775	1.68455	1.33874	0.937209	0.54601	0.229487	0.412215	m=5
0.066	1.91524	1.67533	1.32094	0.912149	0.518246	0.20601	0.464173
0.067	1.91269	1.66601	1.30304	0.887144	0.490959	0.183661	0.518246
0.068	1.91011	1.65659	1.28502	0.86221	0.464173	0.162472	0.574221
0.069	1.90748	1.64706	1.2669	0.837363	0.437917	0.142473	0.631875
0.07	1.90483	1.63742	1.24869	0.812619	0.412215	0.123693	0.690983
0.071	1.90213	1.62769	1.23039	0.787993	0.387093	0.106159	0.75131
0.072	1.89941	1.61786	1.21201	0.763501	0.362576	0.089894	0.812619
0.073	1.89664	1.60793	1.19355	0.739158	0.338688	0.0749228	0.874667
0.074	1.89384	1.5979	1.17502	0.714981	0.315453	0.0612661	0.937209
0.075	1.89101	1.58779	1.15643	0.690983	0.292893	0.0489435	1
0.076	1.88814	1.57757	1.13779	0.66718	0.271031	0.0379723	1.06279
0.077	1.88523	1.56727	1.1191	0.643588	0.249889	0.0283683	1.12533
0.078	1.88229	1.55688	1.10036	0.620221	0.229487	0.0201449	1.18738
0.079	1.87932	1.54639	1.08159	0.597094	0.209845	0.0133141	1.24869
0.08	1.87631	1.53583	1.06279	0.574221	0.190983	0.0078853	1.30902
0.081	1.87326	1.52517	1.04397	0.551617	0.172919	0.00386639	1.36812
0.082	1.87018	1.51444	1.02513	0.529296	0.155672	0.00126304	1.42578	m=6
0.083	1.86707	1.50362	1.00628	0.507273	0.139258	7.89558e-05	1.48175
0.084	1.86392	1.49273	0.987434	0.48556	0.123693	0.000315811	1.53583
0.085	1.86074	1.48175	0.968589	0.464173	0.108993	0.00197327	1.58779
0.086	1.85753	1.4707	0.949756	0.443124	0.0951729	0.00504898	1.63742
0.087	1.85428	1.45958	0.93094	0.422427	0.0822454	0.00953857	1.68455
0.088	1.85099	1.44838	0.912149	0.402095	0.0702235	0.0154357	1.72897
0.089	1.84768	1.43712	0.893389	0.38214	0.0591192	0.0227319	1.77051
0.09	1.84433	1.42578	0.874667	0.362576	0.0489435	0.0314168	1.80902
0.091	1.84094	1.41438	0.855989	0.343414	0.0397063	0.0414782	1.84433
0.092	1.83753	1.40291	0.837363	0.324667	0.0314168	0.0529017	1.87631
0.093	1.83408	1.39137	0.818794	0.306347	0.0240832	0.0656711	1.90483
0.094	1.8306	1.37978	0.80029	0.288464	0.0177127	0.0797682	1.92978
0.095	1.82708	1.36812	0.781857	0.271031	0.0123117	0.0951729	1.95106
0.096	1.82353	1.35641	0.763501	0.254059	0.0078853	0.111864	1.96858
0.097	1.81995	1.34464	0.745229	0.237557	0.00443804	0.129816	1.98229
0.098	1.81634	1.33282	0.727048	0.221538	0.00197327	0.149006	1.99211
0.099	1.81269	1.32094	0.708964	0.20601	0.00049344	0.169404	1.99803	m=10
0.1	1.80902	1.30902	0.690983	0.190983	0	0.190983	2
0.101	1.80531	1.29704	0.673112	0.176467	0.00049344	0.213712	1.99803
0.102	1.80157	1.28502	0.655357	0.162472	0.00197327	0.237557	1.99211
0.103	1.79779	1.27295	0.637725	0.149006	0.00443804	0.262487	1.98229
0.104	1.79399	1.26084	0.620221	0.136077	0.0078853	0.288464	1.96858
0.105	1.79016	1.24869	0.602852	0.123693	0.0123117	0.315453	1.95106
0.106	1.78629	1.2365	0.585624	0.111864	0.0177127	0.343414	1.92978
0.107	1.78239	1.22427	0.568544	0.100595	0.0240832	0.372309	1.90483
0.108	1.77846	1.21201	0.551617	0.089894	0.0314168	0.402095	1.87631
0.109	1.7745	1.19971	0.534849	0.0797682	0.0397063	0.432731	1.84433
0.11	1.77051	1.18738	0.518246	0.0702235	0.0489435	0.464173	1.80902
0.111	1.76649	1.17502	0.501815	0.0612661	0.0591192	0.496377	1.77051
0.112	1.76244	1.16264	0.48556	0.0529017	0.0702235	0.529296	1.72897
0.113	1.75836	1.15023	0.469489	0.0451355	0.0822454	0.562884	1.68455
0.114	1.75425	1.13779	0.453606	0.0379723	0.0951729	0.597094	1.63742
0.115	1.75011	1.12533	0.437917	0.0314168	0.108993	0.631875	1.58779
0.116	1.74594	1.11286	0.422427	0.0254731	0.123693	0.66718	1.53583
0.117	1.74174	1.10036	0.407143	0.0201449	0.139258	0.702958	1.48175
0.118	1.73751	1.08785	0.39207	0.0154357	0.155672	0.739158	1.42578
0.119	1.73326	1.07533	0.377212	0.0113483	0.172919	0.775729	1.36812
0.12	1.72897	1.06279	0.362576	0.0078853	0.190983	0.812619	1.30902
0.121	1.72465	1.05024	0.348166	0.00504898	0.209845	0.849774	1.24869
0.122	1.72031	1.03769	0.333988	0.0028411	0.229487	0.887144	1.18738
0.123	1.71594	1.02513	0.320047	0.00126304	0.249889	0.924673	1.12533
0.124	1.71154	1.01257	0.306347	0.000315811	0.271031	0.96231	1.06279
0.125	1.70711	1	0.292893	0	0.292893	1	1
0.126	1.70265	0.987434	0.279691	0.000315811	0.315453	1.03769	0.937209
0.127	1.69817	0.97487	0.266745	0.00126304	0.338688	1.07533	0.874667
0.128	1.69365	0.96231	0.254059	0.0028411	0.362576	1.11286	0.812619
0.129	1.68911	0.949756	0.241638	0.00504898	0.387093	1.15023	0.75131
0.13	1.68455	0.937209	0.229487	0.0078853	0.412215	1.18738	0.690983
0.131	1.67995	0.924673	0.217609	0.0113483	0.437917	1.22427	0.631875
0.132	1.67533	0.912149	0.20601	0.0154357	0.464173	1.26084	0.574221
0.133	1.67069	0.899638	0.194692	0.0201449	0.490959	1.29704	0.518246
0.134	1.66601	0.887144	0.183661	0.0254731	0.518246	1.33282	0.464173
0.135	1.66131	0.874667	0.172919	0.0314168	0.54601	1.36812	0.412215
0.136	1.65659	0.86221	0.162472	0.0379723	0.574221	1.40291	0.362576
0.137	1.65183	0.849774	0.152322	0.0451355	0.602852	1.43712	0.315453
0.138	1.64706	0.837363	0.142473	0.0529017	0.631875	1.4707	0.271031
0.139	1.64225	0.824977	0.132929	0.0612661	0.661262	1.50362	0.229487
0.14	1.63742	0.812619	0.123693	0.0702235	0.690983	1.53583	0.190983
0.141	1.63257	0.80029	0.114769	0.0797682	0.721009	1.56727	0.155672
0.142	1.62769	0.787993	0.106159	0.089894	0.75131	1.5979	0.123693
0.143	1.62279	0.775729	0.097866	0.100595	0.781857	1.62769	0.0951729
0.144	1.61786	0.763501	0.089894	0.111864	0.812619	1.65659	0.0702235
0.145	1.61291	0.75131	0.0822454	0.123693	0.843566	1.68455	0.0489435
0.146	1.60793	0.739158	0.0749228	0.136077	0.874667	1.71154	0.0314168
0.147	1.60293	0.727048	0.0679289	0.149006	0.905892	1.73751	0.0177127
0.148	1.5979	0.714981	0.0612661	0.162472	0.937209	1.76244	0.0078853
0.149	1.59286	0.702958	0.0549369	0.176467	0.968589	1.78629	0.00197327
0.15	1.58779	0.690983	0.0489435	0.190983	1	1.80902	0
0.151	1.58269	0.679056	0.0432879	0.20601	1.03141	1.8306	0.00197327
0.152	1.57757	0.66718	0.0379723	0.221538	1.06279	1.85099	0.0078853
0.153	1.57243	0.655357	0.0329985	0.237557	1.09411	1.87018	0.0177127
0.154	1.56727	0.643588	0.0283683	0.254059	1.12533	1.88814	0.0314168
0.155	1.56208	0.631875	0.0240832	0.271031	1.15643	1.90483	0.0489435
0.156	1.55688	0.620221	0.0201449	0.288464	1.18738	1.92023	0.0702235
0.157	1.55165	0.608626	0.0165548	0.306347	1.21814	1.93433	0.0951729
0.158	1.54639	0.597094	0.0133141	0.324667	1.24869	1.9471	0.123693
0.159	1.54112	0.585624	0.0104239	0.343414	1.27899	1.95852	0.155672
0.16	1.53583	0.574221	0.0078853	0.362576	1.30902	1.96858	0.190983
0.161	1.53051	0.562884	0.00569921	0.38214	1.33874	1.97727	0.229487
0.162	1.52517	0.551617	0.00386639	0.402095	1.36812	1.98456	0.271031
0.163	1.51982	0.54042	0.00238749	0.422427	1.39715	1.99046	0.315453
0.164	1.51444	0.529296	0.00126304	0.443124	1.42578	1.99495	0.362576
0.165	1.50904	0.518246	0.00049344	0.464173	1.45399	1.99803	0.412215
0.166	1.50362	0.507273	7.89558e-05	0.48556	1.48175	1.99968	0.464173
0.167	1.49819	0.496377	1.97391e-05	0.507273	1.50904	1.99992	0.518246
0.168	1.49273	0.48556	0.000315811	0.529296	1.53583	1.99874	0.574221
0.169	1.48725	0.474825	0.000967065	0.551617	1.56208	1.99613	0.631875
0.17	1.48175	0.464173	0.00197327	0.574221	1.58779	1.99211	0.690983
0.171	1.47624	0.453606	0.00333407	0.597094	1.61291	1.98669	0.75131
0.172	1.4707	0.443124	0.00504898	0.620221	1.63742	1.97986	0.812619
0.173	1.46515	0.432731	0.0071174	0.643588	1.66131	1.97163	0.874667
0.174	1.45958	0.422427	0.00953857	0.66718	1.68455	1.96203	0.937209
0.175	1.45399	0.412215	0.0123117	0.690983	1.70711	1.95106	1
0.176	1.44838	0.402095	0.0154357	0.714981	1.72897	1.93873	1.06279
0.177	1.44276	0.39207	0.0189095	0.739158	1.75011	1.92508	1.12533
0.178	1.43712	0.38214	0.0227319	0.763501	1.77051	1.91011	1.18738
0.179	1.43146	0.372309	0.0269015	0.787993	1.79016	1.89384	1.24869
0.18	1.42578	0.362576	0.0314168	0.812619	1.80902	1.87631	1.30902
0.181	1.42009	0.352944	0.0362763	0.837363	1.82708	1.85753	1.36812
0.182	1.41438	0.343414	0.0414782	0.86221	1.84433	1.83753	1.42578
0.183	1.40865	0.333988	0.0470207	0.887144	1.86074	1.81634	1.48175
0.184	1.40291	0.324667	0.0529017	0.912149	1.87631	1.79399	1.53583
0.185	1.39715	0.315453	0.0591192	0.937209	1.89101	1.77051	1.58779
0.186	1.39137	0.306347	0.0656711	0.96231	1.90483	1.74594	1.63742
0.187	1.38558	0.29735	0.0725548	0.987434	1.91775	1.72031	1.68455
0.188	1.37978	0.288464	0.0797682	1.01257	1.92978	1.69365	1.72897
0.189	1.37396	0.279691	0.0873084	1.03769	1.94088	1.66601	1.77051
0.19	1.36812	0.271031	0.0951729	1.06279	1.95106	1.63742	1.80902
0.191	1.36228	0.262487	0.103359	1.08785	1.96029	1.60793	1.84433
0.192	1.35641	0.254059	0.111864	1.11286	1.96858	1.57757	1.87631
0.193	1.35053	0.245749	0.120684	1.13779	1.97592	1.54639	1.90483
0.194	1.34464	0.237557	0.129816	1.16264	1.98229	1.51444	1.92978
0.195	1.33874	0.229487	0.139258	1.18738	1.98769	1.48175	1.95106
0.196	1.33282	0.221538	0.149006	1.21201	1.99211	1.44838	1.96858
0.197	1.32689	0.213712	0.159055	1.2365	1.99556	1.41438	1.98229
0.198	1.32094	0.20601	0.169404	1.26084	1.99803	1.37978	1.99211
0.199	1.31499	0.198433	0.180048	1.28502	1.99951	1.34464	1.99803
0.2	1.30902	0.190983	0.190983	1.30902	2	1.30902	2
0.201	1.30304	0.183661	0.202206	1.33282	1.99951	1.27295	1.99803
0.202	1.29704	0.176467	0.213712	1.35641	1.99803	1.2365	1.99211
0.203	1.29104	0.169404	0.225497	1.37978	1.99556	1.19971	1.98229
0.204	1.28502	0.162472	0.237557	1.40291	1.99211	1.16264	1.96858
0.205	1.27899	0.155672	0.249889	1.42578	1.98769	1.12533	1.95106
0.206	1.27295	0.149006	0.262487	1.44838	1.98229	1.08785	1.92978
0.207	1.2669	0.142473	0.275347	1.4707	1.97592	1.05024	1.90483
0.208	1.26084	0.136077	0.288464	1.49273	1.96858	1.01257	1.87631
0.209	1.25477	0.129816	0.301835	1.51444	1.96029	0.97487	1.84433
0.21	1.24869	0.123693	0.315453	1.53583	1.95106	0.937209	1.80902
0.211	1.2426	0.117709	0.329314	1.55688	1.94088	0.899638	1.77051
0.212	1.2365	0.111864	0.343414	1.57757	1.92978	0.86221	1.72897
0.213	1.23039	0.106159	0.357747	1.5979	1.91775	0.824977	1.68455
0.214	1.22427	0.100595	0.372309	1.61786	1.90483	0.787993	1.63742
0.215	1.21814	0.0951729	0.387093	1.63742	1.89101	0.75131	1.58779
0.216	1.21201	0.089894	0.402095	1.65659	1.87631	0.714981	1.53583
0.217	1.20586	0.0847588	0.41731	1.67533	1.86074	0.679056	1.48175
0.218	1.19971	0.0797682	0.432731	1.69365	1.84433	0.643588	1.42578
0.219	1.19355	0.0749228	0.448354	1.71154	1.82708	0.608626	1.36812
0.22	1.18738	0.0702235	0.464173	1.72897	1.80902	0.574221	1.30902
0.221	1.18121	0.0656711	0.480183	1.74594	1.79016	0.54042	1.24869
0.222	1.17502	0.0612661	0.496377	1.76244	1.77051	0.507273	1.18738
0.223	1.16883	0.0570095	0.51275	1.77846	1.75011	0.474825	1.12533
0.224	1.16264	0.0529017	0.529296	1.79399	1.72897	0.443124	1.06279
0.225	1.15643	0.0489435	0.54601	1.80902	1.70711	0.412215	1
0.226	1.15023	0.0451355	0.562884	1.82353	1.68455	0.38214	0.937209
0.227	1.14401	0.0414782	0.579914	1.83753	1.66131	0.352944	0.874667
0.228	1.13779	0.0379723	0.597094	1.85099	1.63742	0.324667	0.812619
0.229	1.13156	0.0346184	0.614416	1.86392	1.61291	0.29735	0.75131
0.23	1.12533	0.0314168	0.631875	1.87631	1.58779	0.271031	0.690983
0.231	1.1191	0.0283683	0.649466	1.88814	1.56208	0.245749	0.631875
0.232	1.11286	0.0254731	0.66718	1.89941	1.53583	0.221538	0.574221
0.233	1.10661	0.0227319	0.685013	1.91011	1.50904	0.198433	0.518246
0.234	1.10036	0.0201449	0.702958	1.92023	1.48175	0.176467	0.464173
0.235	1.09411	0.0177127	0.721009	1.92978	1.45399	0.155672	0.412215
0.236	1.08785	0.0154357	0.739158	1.93873	1.42578	0.136077	0.362576
0.237	1.08159	0.0133141	0.757401	1.9471	1.39715	0.117709	0.315453
0.238	1.07533	0.0113483	0.775729	1.95486	1.36812	0.100595	0.271031
0.239	1.06906	0.00953857	0.794137	1.96203	1.33874	0.0847588	0.229487
0.24	1.06279	0.0078853	0.812619	1.96858	1.30902	0.0702235	0.190983
0.241	1.05652	0.00638869	0.831167	1.97453	1.27899	0.0570095	0.155672
0.242	1.05024	0.00504898	0.849774	1.97986	1.24869	0.0451355	0.123693
0.243	1.04397	0.00386639	0.868436	1.98456	1.21814	0.0346184	0.0951729
0.244	1.03769	0.0028411	0.887144	1.98865	1.18738	0.0254731	0.0702235
0.245	1.03141	0.00197327	0.905892	1.99211	1.15643	0.0177127	0.0489435
0.246	1.02513	0.00126304	0.924673	1.99495	1.12533	0.0113483	0.0314168
0.247	1.01885	0.000710527	0.943481	1.99716	1.09411	0.00638869	0.0177127
0.248	1.01257	0.000315811	0.96231	1.99874	1.06279	0.0028411	0.0078853
0.249	1.00628	7.89558e-05	0.981152	1.99968	1.03141	0.000710527	0.00197327
0.25	1	0	1	2	1	0	0
0.251	0.993717	7.89558e-05	1.01885	1.99968	0.968589	0.000710527	0.00197327
0.252	0.987434	0.000315811	1.03769	1.99874	0.937209	0.0028411	0.0078853
0.253	0.981152	0.000710527	1.05652	1.99716	0.905892	0.00638869	0.0177127
0.254	0.97487	0.00126304	1.07533	1.99495	0.874667	0.0113483	0.0314168
0.255	0.968589	0.00197327	1.09411	1.99211	0.843566	0.0177127	0.0489435
0.256	0.96231	0.0028411	1.11286	1.98865	0.812619	0.0254731	0.0702235
0.257	0.956032	0.00386639	1.13156	1.98456	0.781857	0.0346184	0.0951729
0.258	0.949756	0.00504898	1.15023	1.97986	0.75131	0.0451355	0.123693
0.259	0.943481	0.00638869	1.16883	1.97453	0.721009	0.0570095	0.155672
0.26	0.937209	0.0078853	1.18738	1.96858	0.690983	0.0702235	0.190983
0.261	0.93094	0.00953857	1.20586	1.96203	0.661262	0.0847588	0.229487
0.262	0.924673	0.0113483	1.22427	1.95486	0.631875	0.100595	0.271031
0.263	0.918409	0.0133141	1.2426	1.9471	0.602852	0.117709	0.315453
0.264	0.912149	0.0154357	1.26084	1.93873	0.574221	0.136077	0.362576
0.265	0.905892	0.0177127	1.27899	1.92978	0.54601	0.155672	0.412215
0.266	0.899638	0.0201449	1.29704	1.92023	0.518246	0.176467	0.464173
0.267	0.893389	0.0227319	1.31499	1.91011	0.490959	0.198433	0.518246
0.268	0.887144	0.0254731	1.33282	1.89941	0.464173	0.221538	0.574221
0.269	0.880903	0.0283683	1.35053	1.88814	0.437917	0.245749	0.631875
0.27	0.874667	0.0314168	1.36812	1.87631	0.412215	0.271031	0.690983
0.271	0.868436	0.0346184	1.38558	1.86392	0.387093	0.29735	0.75131
0.272	0.86221	0.0379723	1.40291	1.85099	0.362576	0.324667	0.812619
0.273	0.855989	0.0414782	1.42009	1.83753	0.338688	0.352944	0.874667
0.274	0.849774	0.0451355	1.43712	1.82353	0.315453	0.38214	0.937209
0.275	0.843566	0.0489435	1.45399	1.80902	0.292893	0.412215	1
0.276	0.837363	0.0529017	1.4707	1.79399	0.271031	0.443124	1.06279
0.277	0.831167	0.0570095	1.48725	1.77846	0.249889	0.474825	1.12533
0.278	0.824977	0.0612661	1.50362	1.76244	0.229487	0.507273	1.18738
0.279	0.818794	0.0656711	1.51982	1.74594	0.209845	0.54042	1.24869
0.28	0.812619	0.0702235	1.53583	1.72897	0.190983	0.574221	1.30902
0.281	0.806451	0.0749228	1.55165	1.71154	0.172919	0.608626	1.36812
0.282	0.80029	0.0797682	1.56727	1.69365	0.155672	0.643588	1.42578
0.283	0.794137	0.0847588	1.58269	1.67533	0.139258	0.679056	1.48175
0.284	0.787993	0.089894	1.5979	1.65659	0.123693	0.714981	1.53583
0.285	0.781857	0.0951729	1.61291	1.63742	0.108993	0.75131	1.58779
0.286	0.775729	0.100595	1.62769	1.61786	0.0951729	0.787993	1.63742
0.287	0.769611	0.106159	1.64225	1.5979	0.0822454	0.824977	1.68455
0.288	0.763501	0.111864	1.65659	1.57757	0.0702235	0.86221	1.72897
0.289	0.757401	0.117709	1.67069	1.55688	0.0591192	0.899638	1.77051
0.29	0.75131	0.123693	1.68455	1.53583	0.0489435	0.937209	1.80902
0.291	0.745229	0.129816	1.69817	1.51444	0.0397063	0.97487	1.84433
0.292	0.739158	0.136077	1.71154	1.49273	0.0314168	1.01257	1.87631
0.293	0.733098	0.142473	1.72465	1.4707	0.0240832	1.05024	1.90483
0.294	0.727048	0.149006	1.73751	1.44838	0.0177127	1.08785	1.92978
0.295	0.721009	0.155672	1.75011	1.42578	0.0123117	1.12533	1.95106
0.296	0.714981	0.162472	1.76244	1.40291	0.0078853	1.16264	1.96858
0.297	0.708964	0.169404	1.7745	1.37978	0.00443804	1.19971	1.98229
0.298	0.702958	0.176467	1.78629	1.35641	0.00197327	1.2365	1.99211
0.299	0.696965	0.183661	1.79779	1.33282	0.00049344	1.27295	1.99803
0.3	0.690983	0.190983	1.80902	1.30902	0	1.30902	2
0.301	0.685013	0.198433	1.81995	1.28502	0.00049344	1.34464	1.99803
0.302	0.679056	0.20601	1.8306	1.26084	0.00197327	1.37978	1.99211
0.303	0.673112	0.213712	1.84094	1.2365	0.00443804	1.41438	1.98229
0.304	0.66718	0.221538	1.85099	1.21201	0.0078853	1.44838	1.96858
0.305	0.661262	0.229487	1.86074	1.18738	0.0123117	1.48175	1.95106
0.306	0.655357	0.237557	1.87018	1.16264	0.0177127	1.51444	1.92978
0.307	0.649466	0.245749	1.87932	1.13779	0.0240832	1.54639	1.90483
0.308	0.643588	0.254059	1.88814	1.11286	0.0314168	1.57757	1.87631
0.309	0.637725	0.262487	1.89664	1.08785	0.0397063	1.60793	1.84433
0.31	0.631875	0.271031	1.90483	1.06279	0.0489435	1.63742	1.80902
0.311	0.626041	0.279691	1.91269	1.03769	0.0591192	1.66601	1.77051
0.312	0.620221	0.288464	1.92023	1.01257	0.0702235	1.69365	1.72897
0.313	0.614416	0.29735	1.92745	0.987434	0.0822454	1.72031	1.68455
0.314	0.608626	0.306347	1.93433	0.96231	0.0951729	1.74594	1.63742
0.315	0.602852	0.315453	1.94088	0.937209	0.108993	1.77051	1.58779
0.316	0.597094	0.324667	1.9471	0.912149	0.123693	1.79399	1.53583
0.317	0.591351	0.333988	1.95298	0.887144	0.139258	1.81634	1.48175
0.318	0.585624	0.343414	1.95852	0.86221	0.155672	1.83753	1.42578
0.319	0.579914	0.352944	1.96372	0.837363	0.172919	1.85753	1.36812
0.32	0.574221	0.362576	1.96858	0.812619	0.190983	1.87631	1.30902
0.321	0.568544	0.372309	1.9731	0.787993	0.209845	1.89384	1.24869
0.322	0.562884	0.38214	1.97727	0.763501	0.229487	1.91011	1.18738
0.323	0.557242	0.39207	1.98109	0.739158	0.249889	1.92508	1.12533
0.324	0.551617	0.402095	1.98456	0.714981	0.271031	1.93873	1.06279
0.325	0.54601	0.412215	1.98769	0.690983	0.292893	1.95106	1
0.326	0.54042	0.422427	1.99046	0.66718	0.315453	1.96203	0.937209
0.327	0.534849	0.432731	1.99288	0.643588	0.338688	1.97163	0.874667
0.328	0.529296	0.443124	1.99495	0.620221	0.362576	1.97986	0.812619
0.329	0.523762	0.453606	1.99667	0.597094	0.387093	1.98669	0.75131
0.33	0.518246	0.464173	1.99803	0.574221	0.412215	1.99211	0.690983
0.331	0.51275	0.474825	1.99903	0.551617	0.437917	1.99613	0.631875
0.332	0.507273	0.48556	1.99968	0.529296	0.464173	1.99874	0.574221
0.333	0.501815	0.496377	1.99998	0.507273	0.490959	1.99992	0.518246
0.334	0.496377	0.507273	1.99992	0.48556	0.518246	1.99968	0.464173
0.335	0.490959	0.518246	1.99951	0.464173	0.54601	1.99803	0.412215
0.336	0.48556	0.529296	1.99874	0.443124	0.574221	1.99495	0.362576
0.337	0.480183	0.54042	1.99761	0.422427	0.602852	1.99046	0.315453
0.338	0.474825	0.551617	1.99613	0.402095	0.631875	1.98456	0.271031
0.339	0.469489	0.562884	1.9943	0.38214	0.661262	1.97727	0.229487
0.34	0.464173	0.574221	1.99211	0.362576	0.690983	1.96858	0.190983
0.341	0.458879	0.585624	1.98958	0.343414	0.721009	1.95852	0.155672
0.342	0.453606	0.597094	1.98669	0.324667	0.75131	1.9471	0.123693
0.343	0.448354	0.608626	1.98345	0.306347	0.781857	1.93433	0.0951729
0.344	0.443124	0.620221	1.97986	0.288464	0.812619	1.92023	0.0702235
0.345	0.437917	0.631875	1.97592	0.271031	0.843566	1.90483	0.0489435
0.346	0.432731	0.643588	1.97163	0.254059	0.874667	1.88814	0.0314168
0.347	0.427568	0.655357	1.967	0.237557	0.905892	1.87018	0.0177127
0.348	0.422427	0.66718	1.96203	0.221538	0.937209	1.85099	0.0078853
0.349	0.41731	0.679056	1.95671	0.20601	0.968589	1.8306	0.00197327
0.35	0.412215	0.690983	1.95106	0.190983	1	1.80902	0
0.351	0.407143	0.702958	1.94506	0.176467	1.03141	1.78629	0.00197327
0.352	0.402095	0.714981	1.93873	0.162472	1.06279	1.76244	0.0078853
0.353	0.39707	0.727048	1.93207	0.149006	1.09411	1.73751	0.0177127
0.354	0.39207	0.739158	1.92508	0.136077	1.12533	1.71154	0.0314168
0.355	0.387093	0.75131	1.91775	0.123693	1.15643	1.68455	0.0489435
0.356	0.38214	0.763501	1.91011	0.111864	1.18738	1.65659	0.0702235
0.357	0.377212	0.775729	1.90213	0.100595	1.21814	1.62769	0.0951729
0.358	0.372309	0.787993	1.89384	0.089894	1.24869	1.5979	0.123693
0.359	0.36743	0.80029	1.88523	0.0797682	1.27899	1.56727	0.155672
0.36	0.362576	0.812619	1.87631	0.0702235	1.30902	1.53583	0.190983
0.361	0.357747	0.824977	1.86707	0.0612661	1.33874	1.50362	0.229487
0.362	0.352944	0.837363	1.85753	0.0529017	1.36812	1.4707	0.271031
0.363	0.348166	0.849774	1.84768	0.0451355	1.39715	1.43712	0.315453
0.364	0.343414	0.86221	1.83753	0.0379723	1.42578	1.40291	0.362576
0.365	0.338688	0.874667	1.82708	0.0314168	1.45399	1.36812	0.412215
0.366	0.333988	0.887144	1.81634	0.0254731	1.48175	1.33282	0.464173
0.367	0.329314	0.899638	1.80531	0.0201449	1.50904	1.29704	0.518246
0.368	0.324667	0.912149	1.79399	0.0154357	1.53583	1.26084	0.574221
0.369	0.320047	0.924673	1.78239	0.0113483	1.56208	1.22427	0.631875
0.37	0.315453	0.937209	1.77051	0.0078853	1.58779	1.18738	0.690983
0.371	0.310886	0.949756	1.75836	0.00504898	1.61291	1.15023	0.75131
0.372	0.306347	0.96231	1.74594	0.0028411	1.63742	1.11286	0.812619
0.373	0.301835	0.97487	1.73326	0.00126304	1.66131	1.07533	0.874667
0.374	0.29735	0.987434	1.72031	0.000315811	1.68455	1.03769	0.937209
0.375	0.292893	1	1.70711	0	1.70711	1	1
0.376	0.288464	1.01257	1.69365	0.000315811	1.72897	0.96231	1.06279
0.377	0.284064	1.02513	1.67995	0.00126304	1.75011	0.924673	1.12533
0.378	0.279691	1.03769	1.66601	0.0028411	1.77051	0.887144	1.18738
0.379	0.275347	1.05024	1.65183	0.00504898	1.79016	0.849774	1.24869
0.38	0.271031	1.06279	1.63742	0.0078853	1.80902	0.812619	1.30902
0.381	0.266745	1.07533	1.62279	0.0113483	1.82708	0.775729	1.36812
0.382	0.262487	1.08785	1.60793	0.0154357	1.84433	0.739158	1.42578
0.383	0.258258	1.10036	1.59286	0.0201449	1.86074	0.702958	1.48175
0.384	0.254059	1.11286	1.57757	0.0254731	1.87631	0.66718	1.53583
0.385	0.249889	1.12533	1.56208	0.0314168	1.89101	0.631875	1.58779
0.386	0.245749	1.13779	1.54639	0.0379723	1.90483	0.597094	1.63742
0.387	0.241638	1.15023	1.53051	0.0451355	1.91775	0.562884	1.68455
0.388	0.237557	1.16264	1.51444	0.0529017	1.92978	0.529296	1.72897
0.389	0.233507	1.17502	1.49819	0.0612661	1.94088	0.496377	1.77051
0.39	0.229487	1.18738	1.48175	0.0702235	1.95106	0.464173	1.80902
0.391	0.225497	1.19971	1.46515	0.0797682	1.96029	0.432731	1.84433
0.392	0.221538	1.21201	1.44838	0.089894	1.96858	0.402095	1.87631
0.393	0.217609	1.22427	1.43146	0.100595	1.97592	0.372309	1.90483
0.394	0.213712	1.2365	1.41438	0.111864	1.98229	0.343414	1.92978
0.395	0.209845	1.24869	1.39715	0.123693	1.98769	0.315453	1.95106
0.396	0.20601	1.26084	1.37978	0.136077	1.99211	0.288464	1.96858
0.397	0.202206	1.27295	1.36228	0.149006	1.99556	0.262487	1.98229
0.398	0.198433	1.28502	1.34464	0.162472	1.99803	0.237557	1.99211
0.399	0.194692	1.29704	1.32689	0.176467	1.99951	0.213712	1.99803
0.4	0.190983	1.30902	1.30902	0.190983	2	0.190983	2
0.401	0.187306	1.32094	1.29104	0.20601	1.99951	0.169404	1.99803
0.402	0.183661	1.33282	1.27295	0.221538	1.99803	0.149006	1.99211
0.403	0.180048	1.34464	1.25477	0.237557	1.99556	0.129816	1.98229
0.404	0.176467	1.35641	1.2365	0.254059	1.99211	0.111864	1.96858
0.405	0.172919	1.36812	1.21814	0.271031	1.98769	0.0951729	1.95106
0.406	0.169404	1.37978	1.19971	0.288464	1.98229	0.0797682	1.92978
0.407	0.165922	1.39137	1.18121	0.306347	1.97592	0.0656711	1.90483
0.408	0.162472	1.40291	1.16264	0.324667	1.96858	0.0529017	1.87631
0.409	0.159055	1.41438	1.14401	0.343414	1.96029	0.0414782	1.84433
0.41	0.155672	1.42578	1.12533	0.362576	1.95106	0.0314168	1.80902
0.411	0.152322	1.43712	1.10661	0.38214	1.94088	0.0227319	1.77051
0.412	0.149006	1.44838	1.08785	0.402095	1.92978	0.0154357	1.72897
0.413	0.145723	1.45958	1.06906	0.422427	1.91775	0.00953857	1.68455
0.414	0.142473	1.4707	1.05024	0.443124	1.90483	0.00504898	1.63742
0.415	0.139258	1.48175	1.03141	0.464173	1.89101	0.00197327	1.58779
0.416	0.136077	1.49273	1.01257	0.48556	1.87631	0.000315811	1.53583
0.417	0.132929	1.50362	0.993717	0.507273	1.86074	7.89558e-05	1.48175
0.418	0.129816	1.51444	0.97487	0.529296	1.84433	0.00126304	1.42578
0.419	0.126738	1.52517	0.956032	0.551617	1.82708	0.00386639	1.36812
0.42	0.123693	1.53583	0.937209	0.574221	1.80902	0.0078853	1.30902
0.421	0.120684	1.54639	0.918409	0.597094	1.79016	0.0133141	1.24869
0.422	0.117709	1.55688	0.899638	0.620221	1.77051	0.0201449	1.18738
0.423	0.114769	1.56727	0.880903	0.643588	1.75011	0.0283683	1.12533
0.424	0.111864	1.57757	0.86221	0.66718	1.72897	0.0379723	1.06279
0.425	0.108993	1.58779	0.843566	0.690983	1.70711	0.0489435	1
0.426	0.106159	1.5979	0.824977	0.714981	1.68455	0.0612661	0.937209
0.427	0.103359	1.60793	0.806451	0.739158	1.66131	0.0749228	0.874667
0.428	0.100595	1.61786	0.787993	0.763501	1.63742	0.089894	0.812619
0.429	0.097866	1.62769	0.769611	0.787993	1.61291	0.106159	0.75131
0.43	0.0951729	1.63742	0.75131	0.812619	1.58779	0.123693	0.690983
0.431	0.0925156	1.64706	0.733098	0.837363	1.56208	0.142473	0.631875
0.432	0.089894	1.65659	0.714981	0.86221	1.53583	0.162472	0.574221
0.433	0.0873084	1.66601	0.696965	0.887144	1.50904	0.183661	0.518246
0.434	0.0847588	1.67533	0.679056	0.912149	1.48175	0.20601	0.464173
0.435	0.0822454	1.68455	0.661262	0.937209	1.45399	0.229487	0.412215
0.436	0.0797682	1.69365	0.643588	0.96231	1.42578	0.254059	0.362576
0.437	0.0773273	1.70265	0.626041	0.987434	1.39715	0.279691	0.315453
0.438	0.0749228	1.71154	0.608626	1.01257	1.36812	0.306347	0.271031
0.439	0.0725548	1.72031	0.591351	1.03769	1.33874	0.333988	0.229487
0.44	0.0702235	1.72897	0.574221	1.06279	1.30902	0.362576	0.190983
0.441	0.0679289	1.73751	0.557242	1.08785	1.27899	0.39207	0.155672
0.442	0.0656711	1.74594	0.54042	1.11286	1.24869	0.422427	0.123693
0.443	0.0634501	1.75425	0.523762	1.13779	1.21814	0.453606	0.0951729
0.444	0.0612661	1.76244	0.507273	1.16264	1.18738	0.48556	0.0702235
0.445	0.0591192	1.77051	0.490959	1.18738	1.15643	0.518246	0.0489435
0.446	0.0570095	1.77846	0.474825	1.21201	1.12533	0.551617	0.0314168
0.447	0.0549369	1.78629	0.458879	1.2365	1.09411	0.585624	0.0177127
0.448	0.0529017	1.79399	0.443124	1.26084	1.06279	0.620221	0.0078853
0.449	0.0509039	1.80157	0.427568	1.28502	1.03141	0.655357	0.00197327
0.45	0.0489435	1.80902	0.412215	1.30902	1	0.690983	0
0.451	0.0470207	1.81634	0.39707	1.33282	0.968589	0.727048	0.00197327
0.452	0.0451355	1.82353	0.38214	1.35641	0.937209	0.763501	0.0078853
0.453	0.0432879	1.8306	0.36743	1.37978	0.905892	0.80029	0.0177127
0.454	0.0414782	1.83753	0.352944	1.40291	0.874667	0.837363	0.0314168
0.455	0.0397063	1.84433	0.338688	1.42578	0.843566	0.874667	0.0489435
0.456	0.0379723	1.85099	0.324667	1.44838	0.812619	0.912149	0.0702235
0.457	0.0362763	1.85753	0.310886	1.4707	0.781857	0.949756	0.0951729
0.458	0.0346184	1.86392	0.29735	1.49273	0.75131	0.987434	0.123693
0.459	0.0329985	1.87018	0.284064	1.51444	0.721009	1.02513	0.155672
0.46	0.0314168	1.87631	0.271031	1.53583	0.690983	1.06279	0.190983
0.461	0.0298734	1.88229	0.258258	1.55688	0.661262	1.10036	0.229487
0.462	0.0283683	1.88814	0.245749	1.57757	0.631875	1.13779	0.271031
0.463	0.0269015	1.89384	0.233507	1.5979	0.602852	1.17502	0.315453
0.464	0.0254731	1.89941	0.221538	1.61786	0.574221	1.21201	0.362576
0.465	0.0240832	1.90483	0.209845	1.63742	0.54601	1.24869	0.412215
0.466	0.0227319	1.91011	0.198433	1.65659	0.518246	1.28502	0.464173
0.467	0.0214191	1.91524	0.187306	1.67533	0.490959	1.32094	0.518246
0.468	0.0201449	1.92023	0.176467	1.69365	0.464173	1.35641	0.574221
0.469	0.0189095	1.92508	0.165922	1.71154	0.437917	1.39137	0.631875
0.47	0.0177127	1.92978	0.155672	1.72897	0.412215	1.42578	0.690983
0.471	0.0165548	1.93433	0.145723	1.74594	0.387093	1.45958	0.75131
0.472	0.0154357	1.93873	0.136077	1.76244	0.362576	1.49273	0.812619
0.473	0.0143554	1.94299	0.126738	1.77846	0.338688	1.52517	0.874667
0.474	0.0133141	1.9471	0.117709	1.79399	0.315453	1.55688	0.937209
0.475	0.0123117	1.95106	0.108993	1.80902	0.292893	1.58779	1
0.476	0.0113483	1.95486	0.100595	1.82353	0.271031	1.61786	1.06279
0.477	0.0104239	1.95852	0.0925156	1.83753	0.249889	1.64706	1.12533
0.478	0.00953857	1.96203	0.0847588	1.85099	0.229487	1.67533	1.18738
0.479	0.00869237	1.96538	0.0773273	1.86392	0.209845	1.70265	1.24869
0.48	0.0078853	1.96858	0.0702235	1.87631	0.190983	1.72897	1.30902
0.481	0.0071174	1.97163	0.0634501	1.88814	0.172919	1.75425	1.36812
0.482	0.00638869	1.97453	0.0570095	1.89941	0.155672	1.77846	1.42578
0.483	0.00569921	1.97727	0.0509039	1.91011	0.139258	1.80157	1.48175
0.484	0.00504898	1.97986	0.0451355	1.92023	0.123693	1.82353	1.53583
0.485	0.00443804	1.98229	0.0397063	1.92978	0.108993	1.84433	1.58779
0.486	0.00386639	1.98456	0.0346184	1.93873	0.0951729	1.86392	1.63742
0.487	0.00333407	1.98669	0.0298734	1.9471	0.0822454	1.88229	1.68455
0.488	0.0028411	1.98865	0.0254731	1.95486	0.0702235	1.89941	1.72897
0.489	0.00238749	1.99046	0.0214191	1.96203	0.0591192	1.91524	1.77051
0.49	0.00197327	1.99211	0.0177127	1.96858	0.0489435	1.92978	1.80902
0.491	0.00159845	1.99361	0.0143554	1.97453	0.0397063	1.94299	1.84433
0.492	0.00126304	1.99495	0.0113483	1.97986	0.0314168	1.95486	1.87631
0.493	0.000967065	1.99613	0.00869237	1.98456	0.0240832	1.96538	1.90483
0.494	0.000710527	1.99716	0.00638869	1.98865	0.0177127	1.97453	1.92978
0.495	0.00049344	1.99803	0.00443804	1.99211	0.0123117	1.98229	1.95106
0.496	0.000315811	1.99874	0.0028411	1.99495	0.0078853	1.98865	1.96858
0.497	0.000177648	1.99929	0.00159845	1.99716	0.00443804	1.99361	1.98229
0.498	7.89558e-05	1.99968	0.000710527	1.99874	0.00197327	1.99716	1.99211
0.499	1.97391e-05	1.99992	0.000177648	1.99968	0.00049344	1.99929	1.99803
0.5	0	2	0	2	0	2	2

## Sheet: Figure A1
f	|H(f)|²	f	P_IBI(f)	P_LF(f)
0	0	0
0.01	0	0.01	28589	0
0.02	0	0.02	6790.29	0
0.03	0	0.03	3235.67	0
0.04	1	0.04	1082.06	1082.06
0.05	1	0.05	2508.17	2508.17
0.06	1	0.06	1865.91	1865.91
0.07	1	0.07	944.2	944.2
0.08	1	0.08	2057.12	2057.12
0.09	1	0.09	8787.61	8787.61
0.1	1	0.1	4730.49	4730.49
0.11	1	0.11	6291.92	6291.92
0.12	1	0.12	1619.47	1619.47
0.13	1	0.13	2265.35	2265.35
0.14	1	0.14	1771.42	1771.42
0.15	0	0.15	824.981	0
0.16	0	0.16	1182.16	0
0.17	0	0.17	1266.62	0
0.18	0	0.18	1228.61	0
0.19	0	0.19	1283.97	0
0.2	0	0.2	436.459	0
0.21	0	0.21	746.764	0
0.22	0	0.22	1296.78	0
0.23	0	0.23	3592.03	0
0.24	0	0.24	4725.01	0
0.25	0	0.25	2643.54	0
0.26	0	0.26	898.521	0
0.27	0	0.27	2968.75	0
0.28	0	0.28	4458.12	0
0.29	0	0.29	8133.97	0
0.3	0	0.3	8339.69	0
0.31	0	0.31	1664.64	0
0.32	0	0.32	418.069	0
0.33	0	0.33	356.205	0
0.34	0	0.34	618.567	0
0.35	0	0.35	274.719	0
0.36	0	0.36	411.601	0
0.37	0	0.37	907.717	0
0.38	0	0.38	391.904	0
0.39	0	0.39	164.645	0
0.4	0	0.4	71.593	0
0.41	0	0.41	177.258	0
0.42	0	0.42	206.348	0
0.43	0	0.43	265.374	0
0.44	0	0.44	211.927	0
0.45	0	0.45	253.636	0
0.46	0	0.46	125.29	0
0.47	0	0.47	125.314	0
0.48	0	0.48	249.075	0
0.49	0	0.49	147.279	0
0.5	0	0.5	327.647	0

## Sheet: Figure A2
	|H(f)|²																		P_SS(f)
m=	1	2	3	4	5	6	10												1	2	3	4	5	6	7	8	9	20										1	2	3	4	5	6	7	8	9	10	11	12
f	m=1	m=2	m=3	m=4	m=5	m=6	m=10										f	P_IBI(f)	m=1	m=2	m=3	m=4	m=5	m=6	m=7	m=8	m=9	m=20								f	P_IBI(f)	m=1	m=2	m=3	m=4	m=5	m=6	m=7	m=8	m=9	m=10
0	1	1	1	1	1	1	1										0																			0
0.001	0.99998	0.999921	0.999822	0.999684	0.999507	0.999289	0.998027										0.01	200000	199605	198423	196457	193717	190211	185955	180965	175261	168866	61803.4								0.004	20000	19993.7	19974.7	19943.2	19899	19842.3	19773	19691.3	19597.1	19490.5	19371.7	19240.6	19097.3
0.002	0.999921	0.999684	0.999289	0.998737	0.998027	0.997159	0.992115										0.02	50000	49605.7	48429.2	46488.8	43815.3	40450.8	36448.4	31871.2	26791.3	21289	-40450.8								0.008	20000	19974.7	19899	19773	19597.1	19371.7	19097.3	18774.7	18404.6	17988.1	17526.1	17019.9	16470.7
0.003	0.999822	0.999289	0.998402	0.997159	0.995562	0.993611	0.982287										0.03	22222.2	21828.6	20661.7	18762.8	16199.3	13061.9	9461.76	5526.44	1395.34	-2785.18	-17978.2								0.012	20000	19943.2	19773	19490.5	19097.3	18595.5	17988.1	17278.5	16470.7	15569.2	14579.4	13506.7	12357.2
0.004	0.999684	0.998737	0.997159	0.994951	0.992115	0.988652	0.968583	1									0.04	12500	12107.3	10953.8	9112.11	6697.83	3862.71	784.881	-2342.27	-5322.24	-7967.8	3862.71								0.016	20000	19899	19597.1	19097.3	18404.6	17526.1	16470.7	15248.9	13873.1	12357.2	10716.5	8967.66	7128.24
0.005	0.999507	0.998027	0.995562	0.992115	0.987688	0.982287	0.951057										0.05	8000	7608.45	6472.14	4702.28	2472.14	4.90059e-13	-2472.14	-4702.28	-6472.14	-7608.45	8000								0.02	20000	19842.3	19371.7	18595.5	17526.1	16180.3	14579.4	12748.5	10716.5	8515.59	6180.34	3747.63	1255.81
0.006	0.999289	0.997159	0.993611	0.988652	0.982287	0.974527	0.929776										0.06	5555.56	5165.42	4049.83	2365.44	348.836	-1716.76	-3541.24	-4868.37	-5511.75	-5381.02	1716.76								0.024	20000	19773	19097.3	17988.1	16470.7	14579.4	12357.2	9854.55	7128.24	4240.14	1255.81	-1757.02	-4729.98
0.007	0.999033	0.996134	0.991308	0.984564	0.975917	0.965382	0.904827										0.07	4081.63	3693.17	2601.73	1015.06	-764.822	-2399.12	-3576.76	-4073.58	-3795.01	-2794.07	-3302.11								0.028	20000	19691.3	18774.7	17278.5	15248.9	12748.5	9854.55	6656.39	3252.74	-251.321	-3747.63	-7128.24	-10288.8
0.008	0.998737	0.994951	0.988652	0.979855	0.968583	0.954865	0.876307										0.08	3125	2738.46	1674.46	196.22	-1330.56	-2528.18	-3100.36	-2905.55	-1991.95	-585.567	-2528.18								0.032	20000	19597.1	18404.6	16470.7	13873.1	10716.5	7128.24	3252.74	-753.804	-4729.98	-8515.59	-11958.1	-14918.8
0.009	0.998402	0.993611	0.985645	0.974527	0.960294	0.942991	0.844328										0.09	2469.14	2084.76	1051.31	-309.465	-1573.89	-2348.29	-2391.56	-1690.24	-462.67	908.95	763.005								0.036	20000	19490.5	17988.1	15569.2	12357.2	8515.59	4240.14	-251.321	-4729.98	-8967.66	-12748.5	-15879.8	-18202.1
0.01	0.998027	0.992115	0.982287	0.968583	0.951057	0.929776	0.809017										0.1	2000	1618.03	618.034	-618.034	-1618.03	-2000	-1618.03	-618.034	618.034	1618.03	2000								0.04	20000	19371.7	17526.1	14579.4	10716.5	6180.34	1255.81	-3747.63	-8515.59	-12748.5	-16180.3	-18595.5	-19842.3
0.011	0.997613	0.990461	0.978581	0.962028	0.940881	0.915241	0.770513										0.11	1652.89	1273.58	309.721	-796.287	-1536.82	-1571.99	-885.664	207.162	1204.91	1649.63	510.772								0.044	20000	19240.6	17019.9	13506.7	8967.66	3747.63	-1757.02	-7128.24	-11958.1	-15879.8	-18595.5	-19899	-19691.3
0.012	0.997159	0.988652	0.974527	0.954865	0.929776	0.899405	0.728969										0.12	1388.89	1012.46	87.2091	-885.311	-1377.94	-1123.63	-260.252	744.204	1345.25	1217.09	-1123.63								0.048	20000	19097.3	16470.7	12357.2	7128.24	1255.81	-4729.98	-10288.8	-14918.8	-18202.1	-19842.3	-19691.3	-17762.7
0.013	0.996666	0.986686	0.970127	0.947098	0.917755	0.882291	0.684547										0.13	1183.43	810.115	-74.3083	-911.85	-1174.1	-695.604	221.753	999.205	1146.25	570.123	-957.417								0.052	20000	18942	15879.8	11137.5	5216.83	-1255.81	-7595.58	-13131.7	-17278.5	-19597.1	-19842.3	-17988.1	-14230.7
0.014	0.996134	0.984564	0.965382	0.938734	0.904827	0.863923	0.637424										0.14	1020.41	650.433	-191.205	-894.19	-948.752	-315.323	546.762	1012.36	743.846	-64.072	315.323								0.056	20000	18774.7	15248.9	9854.55	3252.74	-3747.63	-10288.8	-15569.2	-18942	-19993.7	-18595.5	-14918.8	-9414.08
0.015	0.995562	0.982287	0.960294	0.929776	0.891007	0.844328	0.587785										0.15	888.889	522.476	-274.682	-845.384	-719.126	-1.63353e-13	719.126	845.384	274.682	-522.476	888.889								0.06	20000	18595.5	14579.4	8515.59	1255.81	-6180.34	-12748.5	-17526.1	-19842.3	-19371.7	-16180.3	-10716.5	-3747.63
0.016	0.994951	0.979855	0.954865	0.920232	0.876307	0.823533	0.535827										0.16	781.25	418.615	-332.64	-775.09	-497.987	241.42	756.706	569.507	-146.392	-726.388	241.42								0.064	20000	18404.6	13873.1	7128.24	-753.804	-8515.59	-14918.8	-18942	-19943.2	-17762.7	-12748.5	-5700.39	2257.13
0.017	0.994301	0.977268	0.949096	0.910106	0.860742	0.801567	0.481754										0.17	692.042	333.394	-370.814	-690.676	-294.657	406.772	686.585	254.757	-441.124	-679.784	-559.873								0.068	20000	18202.1	13131.7	5700.39	-2755.81	-10716.5	-16750.6	-19773	-19240.6	-15248.9	-8515.59	-251.321	8058.13
0.018	0.993611	0.974527	0.942991	0.899405	0.844328	0.778462	0.425779										0.18	617.284	262.827	-393.472	-597.891	-115.667	499.393	540.93	-38.7596	-573.936	-449.981	-499.393								0.072	20000	17988.1	12357.2	4240.14	-4729.98	-12748.5	-18202.1	-19993.7	-17762.7	-11958.1	-3747.63	5216.83	13131.7
0.019	0.992883	0.971632	0.93655	0.888136	0.827081	0.754251	0.368125										0.19	554.017	203.947	-403.861	-501.289	34.787	526.901	353.143	-266.9	-549.648	-137.778	171.201								0.076	20000	17762.7	11551.5	2755.81	-6656.39	-14579.4	-19240.6	-19597.1	-15569.2	-8058.13	1255.81	10288.8	17019.9
0.02	0.992115	0.968583	0.929776	0.876307	0.809017	0.728969	0.309017										0.2	500	154.508	-404.508	-404.508	154.508	500	154.508	-404.508	-404.508	154.508	500								0.08	20000	17526.1	10716.5	1255.81	-8515.59	-16180.3	-19842.3	-18595.5	-12748.5	-3747.63	6180.34	14579.4	19371.7
0.021	0.991308	0.965382	0.922673	0.863923	0.790155	0.70265	0.24869	2									0.21	453.515	112.785	-397.418	-310.452	243.005	431.318	-28.4764	-445.482	-193.097	349.439	140.144								0.084	20000	17278.5	9854.55	-251.321	-10288.8	-17526.1	-19993.7	-17019.9	-9414.08	753.804	10716.5	17762.7	19974.7
0.022	0.990461	0.962028	0.915241	0.850994	0.770513	0.675333	0.187381										0.22	413.223	77.4303	-384.205	-221.416	301.227	334.305	-175.942	-400.241	25.9465	409.965	-334.305								0.088	20000	17019.9	8967.66	-1757.02	-11958.1	-18595.5	-19691.3	-14918.8	-5700.39	5216.83	14579.4	19597.1	18774.7
0.023	0.989576	0.958522	0.907484	0.837528	0.750111	0.647056	0.125333										0.23	378.072	47.385	-366.194	-139.178	331.307	222.225	-275.603	-291.309	202.581	342.09	-305.867								0.092	20000	16750.6	8058.13	-3252.74	-13506.7	-19371.7	-18942	-12357.2	-1757.02	9414.08	17526.1	19943.2	15879.8
0.024	0.988652	0.954865	0.899405	0.823533	0.728969	0.61786	0.0627905										0.24	347.222	21.8023	-344.484	-65.063	336.314	107.298	-322.839	-147.84	304.273	186.051	107.298								0.096	20000	16470.7	7128.24	-4729.98	-14918.8	-19842.3	-17762.7	-9414.08	2257.13	13131.7	19371.7	18774.7	11551.5
0.025	0.987688	0.951057	0.891007	0.809017	0.707107	0.587785	6.12574e-17										0.25	320	1.96024e-14	-320	-5.88071e-14	320	9.80119e-14	-320	-1.37217e-13	320	1.76421e-13	320								0.1	20000	16180.3	6180.34	-6180.34	-16180.3	-20000	-16180.3	-6180.34	6180.34	16180.3	20000	16180.3	6180.34
0.026	0.986686	0.947098	0.882291	0.79399	0.684547	0.556876	-0.0627905										0.26	295.858	-18.5771	-293.525	55.4383	286.563	-91.4251	-275.082	125.97	259.262	-158.529	91.4251								0.104	20000	15879.8	5216.83	-7595.58	-17278.5	-19842.3	-14230.7	-2755.81	9854.55	18404.6	19371.7	12357.2	251.321
0.027	0.985645	0.942991	0.873262	0.778462	0.661312	0.525175	-0.125333										0.27	274.348	-34.385	-265.729	100.994	240.413	-161.258	-199.991	211.389	147.003	-248.238	-221.953								0.108	20000	15569.2	4240.14	-8967.66	-18202.1	-19371.7	-11958.1	753.804	13131.7	19691.3	17526.1	7595.58	-5700.39
0.028	0.984564	0.938734	0.863923	0.762443	0.637424	0.492727	-0.187381										0.28	255.102	-47.8014	-237.188	136.691	185.961	-206.382	-108.617	247.088	16.018	-253.09	-206.382								0.112	20000	15248.9	3252.74	-10288.8	-18942	-18595.5	-9414.08	4240.14	15879.8	19974.7	14579.4	2257.13	-11137.5
0.029	0.983445	0.934329	0.854277	0.745941	0.612907	0.45958	-0.24869										0.29	237.812	-59.1415	-208.396	162.794	127.426	-226.173	-14.9323	233.6	-101.255	-183.237	73.488								0.116	20000	14918.8	2257.13	-11551.5	-19490.5	-17526.1	-6656.39	7595.58	17988.1	19240.6	10716.5	-3252.74	-15569.2
0.03	0.982287	0.929776	0.844328	0.728969	0.587785	0.425779	-0.309017										0.3	222.222	-68.6704	-179.782	179.782	68.6704	-222.222	68.6704	179.782	-179.782	-68.6704	222.222								0.12	20000	14579.4	1255.81	-12748.5	-19842.3	-16180.3	-3747.63	10716.5	19371.7	17526.1	6180.34	-8515.59	-18595.5
0.031	0.981091	0.925077	0.834078	0.711536	0.562083	0.391374	-0.368125										0.31	208.117	-76.6128	-151.71	188.309	13.0677	-197.931	132.658	100.261	-206.475	51.7565	64.3115								0.124	20000	14230.7	251.321	-13873.1	-19993.7	-14579.4	-753.804	13506.7	19974.7	14918.8	1255.81	-13131.7	-19943.2
0.032	0.979855	0.920232	0.823533	0.693653	0.535827	0.356412	-0.425779										0.32	195.312	-83.16	-124.497	189.176	-36.5979	-158.011	171.154	12.2638	-181.597	142.377	-158.011								0.128	20000	13873.1	-753.804	-14918.8	-19943.2	-12748.5	2257.13	15879.8	19773	11551.5	-3747.63	-16750.6	-19490.5
0.033	0.978581	0.915241	0.812694	0.675333	0.509041	0.320944	-0.481754										0.33	183.655	-88.4763	-98.4071	183.292	-78.1964	-107.95	182.207	-67.6078	-117.066	180.402	-148.58								0.132	20000	13506.7	-1757.02	-15879.8	-19691.3	-10716.5	5216.83	17762.7	18774.7	7595.58	-8515.59	-19097.3	-17278.5
0.034	0.977268	0.910106	0.801567	0.656586	0.481754	0.285019	-0.535827										0.34	173.01	-92.7036	-73.6642	171.646	-110.281	-53.4631	167.575	-126.119	-32.4189	160.861	53.4631								0.136	20000	13131.7	-2755.81	-16750.6	-19240.6	-8515.59	8058.13	19097.3	17019.9	3252.74	-12748.5	-19993.7	-13506.7
0.035	0.975917	0.904827	0.790155	0.637424	0.45399	0.24869	-0.587785										0.35	163.265	-95.9649	-50.4518	155.275	-132.084	-7.00085e-14	132.084	-155.275	50.4518	95.9649	163.265								0.14	20000	12748.5	-3747.63	-17526.1	-18595.5	-6180.34	10716.5	19842.3	14579.4	-1255.81	-16180.3	-19371.7	-8515.59
0.036	0.974527	0.899405	0.778462	0.61786	0.425779	0.212007	-0.637424	3									0.36	154.321	-98.3679	-28.9169	135.233	-143.484	47.6878	82.6893	-153.104	112.495	9.68989	47.6878								0.144	20000	12357.2	-4729.98	-18202.1	-17762.7	-3747.63	13131.7	19974.7	11551.5	-5700.39	-18595.5	-17278.5	-2755.81
0.037	0.973099	0.893841	0.766493	0.597905	0.397148	0.175023	-0.684547										0.37	146.092	-100.007	-9.17319	112.566	-144.94	85.8707	27.3749	-123.35	141.502	-70.3804	-118.191								0.148	20000	11958.1	-5700.39	-18774.7	-16750.6	-1255.81	15248.9	19490.5	8058.13	-9854.55	-19842.3	-13873.1	3252.74
0.038	0.971632	0.888136	0.754251	0.577573	0.368125	0.13779	-0.728969										0.38	138.504	-100.965	8.69675	88.2859	-137.412	112.052	-25.9531	-74.2142	134.153	-121.372	-112.052								0.152	20000	11551.5	-6656.39	-19240.6	-15569.2	1255.81	17019.9	18404.6	4240.14	-13506.7	-19842.3	-9414.08	8967.66
0.039	0.970127	0.882291	0.741742	0.556876	0.338738	0.100362	-0.770513										0.39	131.492	-101.317	24.6392	63.347	-122.259	125.057	-70.4572	-16.4804	95.8539	-131.233	40.6334								0.156	20000	11137.5	-7595.58	-19597.1	-14230.7	3747.63	18404.6	16750.6	251.321	-16470.7	-18595.5	-4240.14	13873.1
0.04	0.968583	0.876307	0.728969	0.535827	0.309017	0.0627905	-0.809017										0.4	125	-101.127	38.6271	38.6271	-101.127	125	-101.127	38.6271	38.6271	-101.127	125								0.16	20000	10716.5	-8515.59	-19842.3	-12748.5	6180.34	19371.7	14579.4	-3747.63	-18595.5	-16180.3	1255.81	17526.1
0.041	0.967001	0.870184	0.715936	0.51444	0.278991	0.0251301	-0.844328										0.41	118.977	-100.455	50.6579	14.9117	-75.8387	113.154	-115.239	81.4452	-22.294	-43.7983	36.7659								0.164	20000	10288.8	-9414.08	-19974.7	-11137.5	8515.59	19899	11958.1	-7595.58	-19773	-12748.5	6656.39	19597.1
0.042	0.965382	0.863923	0.70265	0.492727	0.24869	-0.012566	-0.876307										0.42	113.379	-99.3545	60.7513	-7.11911	-48.2743	91.7253	-112.485	105.417	-72.2703	21.245	-91.7253								0.168	20000	9854.55	-10288.8	-19993.7	-9414.08	10716.5	19974.7	8967.66	-11137.5	-19943.2	-8515.59	11551.5	19899
0.043	0.963724	0.857527	0.689114	0.470704	0.218143	-0.0502443	-0.904827										0.43	108.167	-97.872	68.948	-26.8999	-20.2684	63.5787	-94.7871	107.953	-100.571	74.0451	-87.5086								0.172	20000	9414.08	-11137.5	-19899	-7595.58	12748.5	19597.1	5700.39	-14230.7	-19097.3	-3747.63	15569.2	18404.6
0.044	0.962028	0.850994	0.675333	0.448383	0.187381	-0.0878512	-0.929776										0.44	103.306	-96.0513	75.3067	-43.9855	6.48662	31.9232	-65.8496	90.5275	-102.491	100.06	31.9232								0.176	20000	8967.66	-11958.1	-19691.3	-5700.39	14579.4	18774.7	2257.13	-16750.6	-17278.5	1255.81	18404.6	15248.9
0.045	0.960294	0.844328	0.661312	0.425779	0.156434	-0.125333	-0.951057										0.45	98.7654	-93.9315	79.9029	-58.0529	30.5202	5.4451e-14	-30.5202	58.0529	-79.9029	93.9315	98.7654								0.18	20000	8515.59	-12748.5	-19371.7	-3747.63	16180.3	17526.1	-1255.81	-18595.5	-14579.4	6180.34	19842.3	10716.5
0.046	0.958522	0.837528	0.647056	0.402906	0.125333	-0.162637	-0.968583										0.46	94.518	-91.5485	82.8267	-68.9006	50.6453	-29.2077	5.93483	17.7109	-40.2438	60.248	29.2077								0.184	20000	8058.13	-13506.7	-18942	-1757.02	17526.1	15879.8	-4729.98	-19691.3	-11137.5	10716.5	19773	5216.83
0.047	0.956712	0.830596	0.63257	0.379779	0.0941083	-0.19971	-0.982287										0.47	90.5387	-88.935	84.1808	-76.4444	65.9999	-53.2173	38.5495	-22.5161	5.68497	11.3475	-73.2474								0.188	20000	7595.58	-14230.7	-18404.6	251.321	18595.5	13873.1	-8058.13	-19993.7	-7128.24	14579.4	18202.1	-753.804
0.048	0.954865	0.823533	0.61786	0.356412	0.0627905	-0.236499	-0.992115										0.48	86.8056	-86.1211	84.0784	-80.7098	76.0683	-70.2272	63.2785	-55.3319	46.5127	-36.96	-70.2272								0.192	20000	7128.24	-14918.8	-17762.7	2257.13	19371.7	11551.5	-11137.5	-19490.5	-2755.81	17526.1	15248.9	-6656.39
0.049	0.952979	0.816339	0.60293	0.33282	0.0314108	-0.272952	-0.998027										0.49	83.2986	-83.1343	82.6418	-81.8232	80.6816	-79.2217	77.4491	-75.3708	72.9951	-70.3314	25.7407								0.196	20000	6656.39	-15569.2	-17019.9	4240.14	19842.3	8967.66	-13873.1	-18202.1	1757.02	19371.7	11137.5	-11958.1
0.05	0.951057	0.809017	0.587785	0.309017	6.12574e-17	-0.309017	-1	4									0.5	80	-80	80	-80	80	-80	80	-80	80	-80	80								0.2	20000	6180.34	-16180.3	-16180.3	6180.34	20000	6180.34	-16180.3	-16180.3	6180.34	20000	6180.34	-16180.3
0.051	0.949096	0.801567	0.572432	0.285019	-0.0314108	-0.344643	-0.998027										m	0 (SDNN²)	1	2	3	4	5	6	7	8	9	10								0.204	20000	5700.39	-16750.6	-15248.9	8058.13	19842.3	3252.74	-17988.1	-13506.7	10288.8	19371.7	753.804	-18942
0.052	0.947098	0.79399	0.556876	0.260842	-0.0627905	-0.379779	-0.992115										Total power or SDSD²(m) [ms²]	1	0.953375	0.89277	0.835583	0.778954	0.723685	0.669716	0.616753	0.565288	0.514705	0.0406033								0.208	20000	5216.83	-17278.5	-14230.7	9854.55	19371.7	251.321	-19240.6	-10288.8	13873.1	17526.1	-4729.98	-19993.7
0.053	0.945063	0.786288	0.541121	0.236499	-0.0941083	-0.414376	-0.982287																													0.212	20000	4729.98	-17762.7	-13131.7	11551.5	18595.5	-2755.81	-19899	-6656.39	16750.6	14579.4	-9854.55	-19240.6
0.054	0.942991	0.778462	0.525175	0.212007	-0.125333	-0.448383	-0.968583																													0.216	20000	4240.14	-18202.1	-11958.1	13131.7	17526.1	-5700.39	-19943.2	-2755.81	18774.7	10716.5	-14230.7	-16750.6
0.055	0.940881	0.770513	0.509041	0.187381	-0.156434	-0.481754	-0.951057																													0.22	20000	3747.63	-18595.5	-10716.5	14579.4	16180.3	-8515.59	-19371.7	1255.81	19842.3	6180.34	-17526.1	-12748.5
0.056	0.938734	0.762443	0.492727	0.162637	-0.187381	-0.51444	-0.929776																													0.224	20000	3252.74	-18942	-9414.08	15879.8	14579.4	-11137.5	-18202.1	5216.83	19899	1255.81	-19490.5	-7595.58
0.057	0.93655	0.754251	0.476238	0.13779	-0.218143	-0.546394	-0.904827																													0.228	20000	2755.81	-19240.6	-8058.13	17019.9	12748.5	-13506.7	-16470.7	8967.66	18942	-3747.63	-19974.7	-1757.02
0.058	0.934329	0.745941	0.45958	0.112856	-0.24869	-0.577573	-0.876307																													0.232	20000	2257.13	-19490.5	-6656.39	17988.1	10716.5	-15569.2	-14230.7	12357.2	17019.9	-8515.59	-18942	4240.14
0.059	0.932071	0.737513	0.442758	0.0878512	-0.278991	-0.60793	-0.844328																													0.236	20000	1757.02	-19691.3	-5216.83	18774.7	8515.59	-17278.5	-11551.5	15248.9	14230.7	-12748.5	-16470.7	9854.55
0.06	0.929776	0.728969	0.425779	0.0627905	-0.309017	-0.637424	-0.809017																													0.24	20000	1255.81	-19842.3	-3747.63	19371.7	6180.34	-18595.5	-8515.59	17526.1	10716.5	-16180.3	-12748.5	14579.4
0.061	0.927445	0.720309	0.408649	0.0376902	-0.338738	-0.666012	-0.770513																													0.244	20000	753.804	-19943.2	-2257.13	19773	3747.63	-19490.5	-5216.83	19097.3	6656.39	-18595.5	-8058.13	17988.1
0.062	0.925077	0.711536	0.391374	0.012566	-0.368125	-0.693653	-0.728969																													0.248	20000	251.321	-19993.7	-753.804	19974.7	1255.81	-19943.2	-1757.02	19899	2257.13	-19842.3	-2755.81	19773
0.063	0.922673	0.70265	0.373959	-0.012566	-0.397148	-0.720309	-0.684547																													0.252	20000	-251.321	-19993.7	753.804	19974.7	-1255.81	-19943.2	1757.02	19899	-2257.13	-19842.3	2755.81	19773
0.064	0.920232	0.693653	0.356412	-0.0376902	-0.425779	-0.745941	-0.637424																													0.256	20000	-753.804	-19943.2	2257.13	19773	-3747.63	-19490.5	5216.83	19097.3	-6656.39	-18595.5	8058.13	17988.1
0.065	0.917755	0.684547	0.338738	-0.0627905	-0.45399	-0.770513	-0.587785	5																												0.26	20000	-1255.81	-19842.3	3747.63	19371.7	-6180.34	-18595.5	8515.59	17526.1	-10716.5	-16180.3	12748.5	14579.4
0.066	0.915241	0.675333	0.320944	-0.0878512	-0.481754	-0.79399	-0.535827																													0.264	20000	-1757.02	-19691.3	5216.83	18774.7	-8515.59	-17278.5	11551.5	15248.9	-14230.7	-12748.5	16470.7	9854.55
0.067	0.912692	0.666012	0.303035	-0.112856	-0.509041	-0.816339	-0.481754																													0.268	20000	-2257.13	-19490.5	6656.39	17988.1	-10716.5	-15569.2	14230.7	12357.2	-17019.9	-8515.59	18942	4240.14
0.068	0.910106	0.656586	0.285019	-0.13779	-0.535827	-0.837528	-0.425779																													0.272	20000	-2755.81	-19240.6	8058.13	17019.9	-12748.5	-13506.7	16470.7	8967.66	-18942	-3747.63	19974.7	-1757.02
0.069	0.907484	0.647056	0.266902	-0.162637	-0.562083	-0.857527	-0.368125																													0.276	20000	-3252.74	-18942	9414.08	15879.8	-14579.4	-11137.5	18202.1	5216.83	-19899	1255.81	19490.5	-7595.58
0.07	0.904827	0.637424	0.24869	-0.187381	-0.587785	-0.876307	-0.309017																													0.28	20000	-3747.63	-18595.5	10716.5	14579.4	-16180.3	-8515.59	19371.7	1255.81	-19842.3	6180.34	17526.1	-12748.5
0.071	0.902134	0.627691	0.230389	-0.212007	-0.612907	-0.893841	-0.24869										m	0 (SDNN²)	1	2	3	4	5	6	7	8	9	10								0.284	20000	-4240.14	-18202.1	11958.1	13131.7	-17526.1	-5700.39	19943.2	-2755.81	-18774.7	10716.5	14230.7	-16750.6
0.072	0.899405	0.61786	0.212007	-0.236499	-0.637424	-0.910106	-0.187381										1/1	1	-0.02	-4.72937e-17	-0.02	-2.47383e-16	-0.02	0	-0.02	0	-0.02	2.11003e-16								0.288	20000	-4729.98	-17762.7	13131.7	11551.5	-18595.5	-2755.81	19899	-6656.39	-16750.6	14579.4	9854.55	-19240.6
0.073	0.896641	0.60793	0.193549	-0.260842	-0.661312	-0.925077	-0.125333										1/f	1	0.629258	0.45835	0.371358	0.308384	0.256927	0.219741	0.182595	0.157094	0.127735	0.108946								0.292	20000	-5216.83	-17278.5	14230.7	9854.55	-19371.7	251.321	19240.6	-10288.8	-13873.1	17526.1	4729.98	-19993.7
0.074	0.893841	0.597905	0.175023	-0.285019	-0.684547	-0.938734	-0.0627905										1/f²	1	0.953375	0.89277	0.835583	0.778954	0.723685	0.669716	0.616753	0.565288	0.514705	0.465702								0.296	20000	-5700.39	-16750.6	15248.9	8058.13	-19842.3	3252.74	17988.1	-13506.7	-10288.8	19371.7	-753.804	-18942
0.075	0.891007	0.587785	0.156434	-0.309017	-0.707107	-0.951057	-1.83772e-16																													0.3	20000	-6180.34	-16180.3	16180.3	6180.34	-20000	6180.34	16180.3	-16180.3	-6180.34	20000	-6180.34	-16180.3
0.076	0.888136	0.577573	0.13779	-0.33282	-0.728969	-0.962028	0.0627905																													0.304	20000	-6656.39	-15569.2	17019.9	4240.14	-19842.3	8967.66	13873.1	-18202.1	-1757.02	19371.7	-11137.5	-11958.1
0.077	0.885231	0.567269	0.119097	-0.356412	-0.750111	-0.971632	0.125333																													0.308	20000	-7128.24	-14918.8	17762.7	2257.13	-19371.7	11551.5	11137.5	-19490.5	2755.81	17526.1	-15248.9	-6656.39
0.078	0.882291	0.556876	0.100362	-0.379779	-0.770513	-0.979855	0.187381																													0.312	20000	-7595.58	-14230.7	18404.6	251.321	-18595.5	13873.1	8058.13	-19993.7	7128.24	14579.4	-18202.1	-753.804
0.079	0.879316	0.546394	0.0815906	-0.402906	-0.790155	-0.986686	0.24869																													0.316	20000	-8058.13	-13506.7	18942	-1757.02	-17526.1	15879.8	4729.98	-19691.3	11137.5	10716.5	-19773	5216.83
0.08	0.876307	0.535827	0.0627905	-0.425779	-0.809017	-0.992115	0.309017																													0.32	20000	-8515.59	-12748.5	19371.7	-3747.63	-16180.3	17526.1	1255.81	-18595.5	14579.4	6180.34	-19842.3	10716.5
0.081	0.873262	0.525175	0.0439681	-0.448383	-0.827081	-0.996134	0.368125																													0.324	20000	-8967.66	-11958.1	19691.3	-5700.39	-14579.4	18774.7	-2257.13	-16750.6	17278.5	1255.81	-18404.6	15248.9
0.082	0.870184	0.51444	0.0251301	-0.470704	-0.844328	-0.998737	0.425779	6																												0.328	20000	-9414.08	-11137.5	19899	-7595.58	-12748.5	19597.1	-5700.39	-14230.7	19097.3	-3747.63	-15569.2	18404.6
0.083	0.867071	0.503623	0.00628314	-0.492727	-0.860742	-0.999921	0.481754																													0.332	20000	-9854.55	-10288.8	19993.7	-9414.08	-10716.5	19974.7	-8967.66	-11137.5	19943.2	-8515.59	-11551.5	19899
0.084	0.863923	0.492727	-0.012566	-0.51444	-0.876307	-0.999684	0.535827																													0.336	20000	-10288.8	-9414.08	19974.7	-11137.5	-8515.59	19899	-11958.1	-7595.58	19773	-12748.5	-6656.39	19597.1
0.085	0.860742	0.481754	-0.0314108	-0.535827	-0.891007	-0.998027	0.587785																													0.34	20000	-10716.5	-8515.59	19842.3	-12748.5	-6180.34	19371.7	-14579.4	-3747.63	18595.5	-16180.3	-1255.81	17526.1
0.086	0.857527	0.470704	-0.0502443	-0.556876	-0.904827	-0.994951	0.637424																													0.344	20000	-11137.5	-7595.58	19597.1	-14230.7	-3747.63	18404.6	-16750.6	251.321	16470.7	-18595.5	4240.14	13873.1
0.087	0.854277	0.45958	-0.06906	-0.577573	-0.917755	-0.990461	0.684547																													0.348	20000	-11551.5	-6656.39	19240.6	-15569.2	-1255.81	17019.9	-18404.6	4240.14	13506.7	-19842.3	9414.08	8967.66
0.088	0.850994	0.448383	-0.0878512	-0.597905	-0.929776	-0.984564	0.728969																													0.352	20000	-11958.1	-5700.39	18774.7	-16750.6	1255.81	15248.9	-19490.5	8058.13	9854.55	-19842.3	13873.1	3252.74
0.089	0.847678	0.437116	-0.106611	-0.61786	-0.940881	-0.977268	0.770513																													0.356	20000	-12357.2	-4729.98	18202.1	-17762.7	3747.63	13131.7	-19974.7	11551.5	5700.39	-18595.5	17278.5	-2755.81
0.09	0.844328	0.425779	-0.125333	-0.637424	-0.951057	-0.968583	0.809017																													0.36	20000	-12748.5	-3747.63	17526.1	-18595.5	6180.34	10716.5	-19842.3	14579.4	1255.81	-16180.3	19371.7	-8515.59
0.091	0.840945	0.414376	-0.144011	-0.656586	-0.960294	-0.958522	0.844328																													0.364	20000	-13131.7	-2755.81	16750.6	-19240.6	8515.59	8058.13	-19097.3	17019.9	-3252.74	-12748.5	19993.7	-13506.7
0.092	0.837528	0.402906	-0.162637	-0.675333	-0.968583	-0.947098	0.876307																													0.368	20000	-13506.7	-1757.02	15879.8	-19691.3	10716.5	5216.83	-17762.7	18774.7	-7595.58	-8515.59	19097.3	-17278.5
0.093	0.834078	0.391374	-0.181206	-0.693653	-0.975917	-0.934329	0.904827																													0.372	20000	-13873.1	-753.804	14918.8	-19943.2	12748.5	2257.13	-15879.8	19773	-11551.5	-3747.63	16750.6	-19490.5
0.094	0.830596	0.379779	-0.19971	-0.711536	-0.982287	-0.920232	0.929776																													0.376	20000	-14230.7	251.321	13873.1	-19993.7	14579.4	-753.804	-13506.7	19974.7	-14918.8	1255.81	13131.7	-19943.2
0.095	0.827081	0.368125	-0.218143	-0.728969	-0.987688	-0.904827	0.951057																													0.38	20000	-14579.4	1255.81	12748.5	-19842.3	16180.3	-3747.63	-10716.5	19371.7	-17526.1	6180.34	8515.59	-18595.5
0.096	0.823533	0.356412	-0.236499	-0.745941	-0.992115	-0.888136	0.968583																													0.384	20000	-14918.8	2257.13	11551.5	-19490.5	17526.1	-6656.39	-7595.58	17988.1	-19240.6	10716.5	3252.74	-15569.2
0.097	0.819952	0.344643	-0.254771	-0.762443	-0.995562	-0.870184	0.982287																													0.388	20000	-15248.9	3252.74	10288.8	-18942	18595.5	-9414.08	-4240.14	15879.8	-19974.7	14579.4	-2257.13	-11137.5
0.098	0.816339	0.33282	-0.272952	-0.778462	-0.998027	-0.850994	0.992115																													0.392	20000	-15569.2	4240.14	8967.66	-18202.1	19371.7	-11958.1	-753.804	13131.7	-19691.3	17526.1	-7595.58	-5700.39
0.099	0.812694	0.320944	-0.291036	-0.79399	-0.999507	-0.830596	0.998027	10																												0.396	20000	-15879.8	5216.83	7595.58	-17278.5	19842.3	-14230.7	2755.81	9854.55	-18404.6	19371.7	-12357.2	251.321
0.1	0.809017	0.309017	-0.309017	-0.809017	-1	-0.809017	1																													0.4	20000	-16180.3	6180.34	6180.34	-16180.3	20000	-16180.3	6180.34	6180.34	-16180.3	20000	-16180.3	6180.34
0.101	0.805308	0.297042	-0.326888	-0.823533	-0.999507	-0.786288	0.998027																													0.404	20000	-16470.7	7128.24	4729.98	-14918.8	19842.3	-17762.7	9414.08	2257.13	-13131.7	19371.7	-18774.7	11551.5
0.102	0.801567	0.285019	-0.344643	-0.837528	-0.998027	-0.762443	0.992115																													0.408	20000	-16750.6	8058.13	3252.74	-13506.7	19371.7	-18942	12357.2	-1757.02	-9414.08	17526.1	-19943.2	15879.8
0.103	0.797794	0.272952	-0.362275	-0.850994	-0.995562	-0.737513	0.982287																													0.412	20000	-17019.9	8967.66	1757.02	-11958.1	18595.5	-19691.3	14918.8	-5700.39	-5216.83	14579.4	-19597.1	18774.7
0.104	0.79399	0.260842	-0.379779	-0.863923	-0.992115	-0.711536	0.968583																													0.416	20000	-17278.5	9854.55	251.321	-10288.8	17526.1	-19993.7	17019.9	-9414.08	-753.804	10716.5	-17762.7	19974.7
0.105	0.790155	0.24869	-0.397148	-0.876307	-0.987688	-0.684547	0.951057																													0.42	20000	-17526.1	10716.5	-1255.81	-8515.59	16180.3	-19842.3	18595.5	-12748.5	3747.63	6180.34	-14579.4	19371.7
0.106	0.786288	0.236499	-0.414376	-0.888136	-0.982287	-0.656586	0.929776																													0.424	20000	-17762.7	11551.5	-2755.81	-6656.39	14579.4	-19240.6	19597.1	-15569.2	8058.13	1255.81	-10288.8	17019.9
0.107	0.782391	0.224271	-0.431456	-0.899405	-0.975917	-0.627691	0.904827																													0.428	20000	-17988.1	12357.2	-4240.14	-4729.98	12748.5	-18202.1	19993.7	-17762.7	11958.1	-3747.63	-5216.83	13131.7
0.108	0.778462	0.212007	-0.448383	-0.910106	-0.968583	-0.597905	0.876307																													0.432	20000	-18202.1	13131.7	-5700.39	-2755.81	10716.5	-16750.6	19773	-19240.6	15248.9	-8515.59	251.321	8058.13
0.109	0.774503	0.19971	-0.465151	-0.920232	-0.960294	-0.567269	0.844328																													0.436	20000	-18404.6	13873.1	-7128.24	-753.804	8515.59	-14918.8	18942	-19943.2	17762.7	-12748.5	5700.39	2257.13
0.11	0.770513	0.187381	-0.481754	-0.929776	-0.951057	-0.535827	0.809017																													0.44	20000	-18595.5	14579.4	-8515.59	1255.81	6180.34	-12748.5	17526.1	-19842.3	19371.7	-16180.3	10716.5	-3747.63
0.111	0.766493	0.175023	-0.498185	-0.938734	-0.940881	-0.503623	0.770513																													0.444	20000	-18774.7	15248.9	-9854.55	3252.74	3747.63	-10288.8	15569.2	-18942	19993.7	-18595.5	14918.8	-9414.08
0.112	0.762443	0.162637	-0.51444	-0.947098	-0.929776	-0.470704	0.728969																													0.448	20000	-18942	15879.8	-11137.5	5216.83	1255.81	-7595.58	13131.7	-17278.5	19597.1	-19842.3	17988.1	-14230.7
0.113	0.758362	0.150226	-0.530511	-0.954865	-0.917755	-0.437116	0.684547																													0.452	20000	-19097.3	16470.7	-12357.2	7128.24	-1255.81	-4729.98	10288.8	-14918.8	18202.1	-19842.3	19691.3	-17762.7
0.114	0.754251	0.13779	-0.546394	-0.962028	-0.904827	-0.402906	0.637424																													0.456	20000	-19240.6	17019.9	-13506.7	8967.66	-3747.63	-1757.02	7128.24	-11958.1	15879.8	-18595.5	19899	-19691.3
0.115	0.750111	0.125333	-0.562083	-0.968583	-0.891007	-0.368125	0.587785																													0.46	20000	-19371.7	17526.1	-14579.4	10716.5	-6180.34	1255.81	3747.63	-8515.59	12748.5	-16180.3	18595.5	-19842.3
0.116	0.745941	0.112856	-0.577573	-0.974527	-0.876307	-0.33282	0.535827																													0.464	20000	-19490.5	17988.1	-15569.2	12357.2	-8515.59	4240.14	251.321	-4729.98	8967.66	-12748.5	15879.8	-18202.1
0.117	0.741742	0.100362	-0.592857	-0.979855	-0.860742	-0.297042	0.481754																													0.468	20000	-19597.1	18404.6	-16470.7	13873.1	-10716.5	7128.24	-3252.74	-753.804	4729.98	-8515.59	11958.1	-14918.8
0.118	0.737513	0.0878512	-0.60793	-0.984564	-0.844328	-0.260842	0.425779																													0.472	20000	-19691.3	18774.7	-17278.5	15248.9	-12748.5	9854.55	-6656.39	3252.74	251.321	-3747.63	7128.24	-10288.8
0.119	0.733255	0.0753268	-0.622788	-0.988652	-0.827081	-0.224271	0.368125																													0.476	20000	-19773	19097.3	-17988.1	16470.7	-14579.4	12357.2	-9854.55	7128.24	-4240.14	1255.81	1757.02	-4729.98
0.12	0.728969	0.0627905	-0.637424	-0.992115	-0.809017	-0.187381	0.309017																													0.48	20000	-19842.3	19371.7	-18595.5	17526.1	-16180.3	14579.4	-12748.5	10716.5	-8515.59	6180.34	-3747.63	1255.81
0.121	0.724653	0.0502443	-0.651834	-0.994951	-0.790155	-0.150226	0.24869																													0.484	20000	-19899	19597.1	-19097.3	18404.6	-17526.1	16470.7	-15248.9	13873.1	-12357.2	10716.5	-8967.66	7128.24
0.122	0.720309	0.0376902	-0.666012	-0.997159	-0.770513	-0.112856	0.187381																													0.488	20000	-19943.2	19773	-19490.5	19097.3	-18595.5	17988.1	-17278.5	16470.7	-15569.2	14579.4	-13506.7	12357.2
0.123	0.715936	0.0251301	-0.679953	-0.998737	-0.750111	-0.0753268	0.125333																													0.492	20000	-19974.7	19899	-19773	19597.1	-19371.7	19097.3	-18774.7	18404.6	-17988.1	17526.1	-17019.9	16470.7
0.124	0.711536	0.012566	-0.693653	-0.999684	-0.728969	-0.0376902	0.0627905																													0.496	20000	-19993.7	19974.7	-19943.2	19899	-19842.3	19773	-19691.3	19597.1	-19490.5	19371.7	-19240.6	19097.3
0.125	0.707107	6.12574e-17	-0.707107	-1	-0.707107	-1.83772e-16	3.06287e-16																													0.5	20000	-20000	20000	-20000	20000	-20000	20000	-20000	20000	-20000	20000	-20000	20000
0.126	0.70265	-0.012566	-0.720309	-0.999684	-0.684547	0.0376902	-0.0627905
0.127	0.698165	-0.0251301	-0.733255	-0.998737	-0.661312	0.0753268	-0.125333																													m	0 (SDNN²)	1	2	3	4	5	6	7	8	9	10	11	12
0.128	0.693653	-0.0376902	-0.745941	-0.997159	-0.637424	0.112856	-0.187381																													Total power or SDSD²(m) [ms²]	1	-0.008	0	-0.008	-7.13044e-17	-0.008	3.49246e-17	-0.008	0	-0.008	-2.32831e-17	-0.008	1.45519e-17
0.129	0.689114	-0.0502443	-0.758362	-0.994951	-0.612907	0.150226	-0.24869
0.13	0.684547	-0.0627905	-0.770513	-0.992115	-0.587785	0.187381	-0.309017
0.131	0.679953	-0.0753268	-0.782391	-0.988652	-0.562083	0.224271	-0.368125																													m	0 (SDNN²)	1	2	3	4	5	6	7	8	9	10	11	12
0.132	0.675333	-0.0878512	-0.79399	-0.984564	-0.535827	0.260842	-0.425779																													1/1	1	-0.008	0	-0.008	-7.13044e-17	-0.008	3.49246e-17	-0.008	0	-0.008	-2.32831e-17	-0.008	1.45519e-17
0.133	0.670686	-0.100362	-0.805308	-0.979855	-0.509041	0.297042	-0.481754																													1/f	1	0.693829	0.549397	0.479124	0.424361	0.38354	0.350123	0.321103	0.2973	0.274652	0.256329	0.237676	0.222896
0.134	0.666012	-0.112856	-0.816339	-0.974527	-0.481754	0.33282	-0.535827																													1/f²	1	0.981398	0.956839	0.933464	0.909905	0.886714	0.863632	0.840777	0.818111	0.795623	0.773356	0.751244	0.72937
0.135	0.661312	-0.125333	-0.827081	-0.968583	-0.45399	0.368125	-0.587785																															0.629258	0.45835	0.371358	0.308384	0.256927	0.219741	0.182595	0.157094	0.127735	0.108946
0.136	0.656586	-0.13779	-0.837528	-0.962028	-0.425779	0.402906	-0.637424																															0.953375	0.89277	0.835583	0.778954	0.723685	0.669716	0.616753	0.565288	0.514705	0.465702
0.137	0.651834	-0.150226	-0.847678	-0.954865	-0.397148	0.437116	-0.684547
0.138	0.647056	-0.162637	-0.857527	-0.947098	-0.368125	0.470704	-0.728969
0.139	0.642253	-0.175023	-0.867071	-0.938734	-0.338738	0.503623	-0.770513
0.14	0.637424	-0.187381	-0.876307	-0.929776	-0.309017	0.535827	-0.809017
0.141	0.63257	-0.19971	-0.885231	-0.920232	-0.278991	0.567269	-0.844328
0.142	0.627691	-0.212007	-0.893841	-0.910106	-0.24869	0.597905	-0.876307
0.143	0.622788	-0.224271	-0.902134	-0.899405	-0.218143	0.627691	-0.904827
0.144	0.61786	-0.236499	-0.910106	-0.888136	-0.187381	0.656586	-0.929776
0.145	0.612907	-0.24869	-0.917755	-0.876307	-0.156434	0.684547	-0.951057
0.146	0.60793	-0.260842	-0.925077	-0.863923	-0.125333	0.711536	-0.968583
0.147	0.60293	-0.272952	-0.932071	-0.850994	-0.0941083	0.737513	-0.982287
0.148	0.597905	-0.285019	-0.938734	-0.837528	-0.0627905	0.762443	-0.992115
0.149	0.592857	-0.297042	-0.945063	-0.823533	-0.0314108	0.786288	-0.998027
0.15	0.587785	-0.309017	-0.951057	-0.809017	-1.83772e-16	0.809017	-1
0.151	0.58269	-0.320944	-0.956712	-0.79399	0.0314108	0.830596	-0.998027
0.152	0.577573	-0.33282	-0.962028	-0.778462	0.0627905	0.850994	-0.992115
0.153	0.572432	-0.344643	-0.967001	-0.762443	0.0941083	0.870184	-0.982287
0.154	0.567269	-0.356412	-0.971632	-0.745941	0.125333	0.888136	-0.968583
0.155	0.562083	-0.368125	-0.975917	-0.728969	0.156434	0.904827	-0.951057
0.156	0.556876	-0.379779	-0.979855	-0.711536	0.187381	0.920232	-0.929776
0.157	0.551646	-0.391374	-0.983445	-0.693653	0.218143	0.934329	-0.904827
0.158	0.546394	-0.402906	-0.986686	-0.675333	0.24869	0.947098	-0.876307
0.159	0.541121	-0.414376	-0.989576	-0.656586	0.278991	0.958522	-0.844328
0.16	0.535827	-0.425779	-0.992115	-0.637424	0.309017	0.968583	-0.809017
0.161	0.530511	-0.437116	-0.994301	-0.61786	0.338738	0.977268	-0.770513
0.162	0.525175	-0.448383	-0.996134	-0.597905	0.368125	0.984564	-0.728969
0.163	0.519817	-0.45958	-0.997613	-0.577573	0.397148	0.990461	-0.684547
0.164	0.51444	-0.470704	-0.998737	-0.556876	0.425779	0.994951	-0.637424
0.165	0.509041	-0.481754	-0.999507	-0.535827	0.45399	0.998027	-0.587785
0.166	0.503623	-0.492727	-0.999921	-0.51444	0.481754	0.999684	-0.535827
0.167	0.498185	-0.503623	-0.99998	-0.492727	0.509041	0.999921	-0.481754
0.168	0.492727	-0.51444	-0.999684	-0.470704	0.535827	0.998737	-0.425779
0.169	0.48725	-0.525175	-0.999033	-0.448383	0.562083	0.996134	-0.368125
0.17	0.481754	-0.535827	-0.998027	-0.425779	0.587785	0.992115	-0.309017
0.171	0.476238	-0.546394	-0.996666	-0.402906	0.612907	0.986686	-0.24869
0.172	0.470704	-0.556876	-0.994951	-0.379779	0.637424	0.979855	-0.187381
0.173	0.465151	-0.567269	-0.992883	-0.356412	0.661312	0.971632	-0.125333
0.174	0.45958	-0.577573	-0.990461	-0.33282	0.684547	0.962028	-0.0627905
0.175	0.45399	-0.587785	-0.987688	-0.309017	0.707107	0.951057	-4.28802e-16
0.176	0.448383	-0.597905	-0.984564	-0.285019	0.728969	0.938734	0.0627905
0.177	0.442758	-0.60793	-0.981091	-0.260842	0.750111	0.925077	0.125333
0.178	0.437116	-0.61786	-0.977268	-0.236499	0.770513	0.910106	0.187381
0.179	0.431456	-0.627691	-0.973099	-0.212007	0.790155	0.893841	0.24869
0.18	0.425779	-0.637424	-0.968583	-0.187381	0.809017	0.876307	0.309017
0.181	0.420086	-0.647056	-0.963724	-0.162637	0.827081	0.857527	0.368125
0.182	0.414376	-0.656586	-0.958522	-0.13779	0.844328	0.837528	0.425779
0.183	0.408649	-0.666012	-0.952979	-0.112856	0.860742	0.816339	0.481754
0.184	0.402906	-0.675333	-0.947098	-0.0878512	0.876307	0.79399	0.535827
0.185	0.397148	-0.684547	-0.940881	-0.0627905	0.891007	0.770513	0.587785
0.186	0.391374	-0.693653	-0.934329	-0.0376902	0.904827	0.745941	0.637424
0.187	0.385584	-0.70265	-0.927445	-0.012566	0.917755	0.720309	0.684547
0.188	0.379779	-0.711536	-0.920232	0.012566	0.929776	0.693653	0.728969
0.189	0.373959	-0.720309	-0.912692	0.0376902	0.940881	0.666012	0.770513
0.19	0.368125	-0.728969	-0.904827	0.0627905	0.951057	0.637424	0.809017
0.191	0.362275	-0.737513	-0.896641	0.0878512	0.960294	0.60793	0.844328
0.192	0.356412	-0.745941	-0.888136	0.112856	0.968583	0.577573	0.876307
0.193	0.350534	-0.754251	-0.879316	0.13779	0.975917	0.546394	0.904827
0.194	0.344643	-0.762443	-0.870184	0.162637	0.982287	0.51444	0.929776
0.195	0.338738	-0.770513	-0.860742	0.187381	0.987688	0.481754	0.951057
0.196	0.33282	-0.778462	-0.850994	0.212007	0.992115	0.448383	0.968583
0.197	0.326888	-0.786288	-0.840945	0.236499	0.995562	0.414376	0.982287
0.198	0.320944	-0.79399	-0.830596	0.260842	0.998027	0.379779	0.992115
0.199	0.314987	-0.801567	-0.819952	0.285019	0.999507	0.344643	0.998027
0.2	0.309017	-0.809017	-0.809017	0.309017	1	0.309017	1
0.201	0.303035	-0.816339	-0.797794	0.33282	0.999507	0.272952	0.998027
0.202	0.297042	-0.823533	-0.786288	0.356412	0.998027	0.236499	0.992115
0.203	0.291036	-0.830596	-0.774503	0.379779	0.995562	0.19971	0.982287
0.204	0.285019	-0.837528	-0.762443	0.402906	0.992115	0.162637	0.968583
0.205	0.278991	-0.844328	-0.750111	0.425779	0.987688	0.125333	0.951057
0.206	0.272952	-0.850994	-0.737513	0.448383	0.982287	0.0878512	0.929776
0.207	0.266902	-0.857527	-0.724653	0.470704	0.975917	0.0502443	0.904827
0.208	0.260842	-0.863923	-0.711536	0.492727	0.968583	0.012566	0.876307
0.209	0.254771	-0.870184	-0.698165	0.51444	0.960294	-0.0251301	0.844328
0.21	0.24869	-0.876307	-0.684547	0.535827	0.951057	-0.0627905	0.809017
0.211	0.242599	-0.882291	-0.670686	0.556876	0.940881	-0.100362	0.770513
0.212	0.236499	-0.888136	-0.656586	0.577573	0.929776	-0.13779	0.728969
0.213	0.230389	-0.893841	-0.642253	0.597905	0.917755	-0.175023	0.684547
0.214	0.224271	-0.899405	-0.627691	0.61786	0.904827	-0.212007	0.637424
0.215	0.218143	-0.904827	-0.612907	0.637424	0.891007	-0.24869	0.587785
0.216	0.212007	-0.910106	-0.597905	0.656586	0.876307	-0.285019	0.535827
0.217	0.205863	-0.915241	-0.58269	0.675333	0.860742	-0.320944	0.481754
0.218	0.19971	-0.920232	-0.567269	0.693653	0.844328	-0.356412	0.425779
0.219	0.193549	-0.925077	-0.551646	0.711536	0.827081	-0.391374	0.368125
0.22	0.187381	-0.929776	-0.535827	0.728969	0.809017	-0.425779	0.309017
0.221	0.181206	-0.934329	-0.519817	0.745941	0.790155	-0.45958	0.24869
0.222	0.175023	-0.938734	-0.503623	0.762443	0.770513	-0.492727	0.187381
0.223	0.168833	-0.942991	-0.48725	0.778462	0.750111	-0.525175	0.125333
0.224	0.162637	-0.947098	-0.470704	0.79399	0.728969	-0.556876	0.0627905
0.225	0.156434	-0.951057	-0.45399	0.809017	0.707107	-0.587785	5.51317e-16
0.226	0.150226	-0.954865	-0.437116	0.823533	0.684547	-0.61786	-0.0627905
0.227	0.144011	-0.958522	-0.420086	0.837528	0.661312	-0.647056	-0.125333
0.228	0.13779	-0.962028	-0.402906	0.850994	0.637424	-0.675333	-0.187381
0.229	0.131564	-0.965382	-0.385584	0.863923	0.612907	-0.70265	-0.24869
0.23	0.125333	-0.968583	-0.368125	0.876307	0.587785	-0.728969	-0.309017
0.231	0.119097	-0.971632	-0.350534	0.888136	0.562083	-0.754251	-0.368125
0.232	0.112856	-0.974527	-0.33282	0.899405	0.535827	-0.778462	-0.425779
0.233	0.106611	-0.977268	-0.314987	0.910106	0.509041	-0.801567	-0.481754
0.234	0.100362	-0.979855	-0.297042	0.920232	0.481754	-0.823533	-0.535827
0.235	0.0941083	-0.982287	-0.278991	0.929776	0.45399	-0.844328	-0.587785
0.236	0.0878512	-0.984564	-0.260842	0.938734	0.425779	-0.863923	-0.637424
0.237	0.0815906	-0.986686	-0.242599	0.947098	0.397148	-0.882291	-0.684547
0.238	0.0753268	-0.988652	-0.224271	0.954865	0.368125	-0.899405	-0.728969
0.239	0.06906	-0.990461	-0.205863	0.962028	0.338738	-0.915241	-0.770513
0.24	0.0627905	-0.992115	-0.187381	0.968583	0.309017	-0.929776	-0.809017
0.241	0.0565185	-0.993611	-0.168833	0.974527	0.278991	-0.942991	-0.844328
0.242	0.0502443	-0.994951	-0.150226	0.979855	0.24869	-0.954865	-0.876307
0.243	0.0439681	-0.996134	-0.131564	0.984564	0.218143	-0.965382	-0.904827
0.244	0.0376902	-0.997159	-0.112856	0.988652	0.187381	-0.974527	-0.929776
0.245	0.0314108	-0.998027	-0.0941083	0.992115	0.156434	-0.982287	-0.951057
0.246	0.0251301	-0.998737	-0.0753268	0.994951	0.125333	-0.988652	-0.968583
0.247	0.0188484	-0.999289	-0.0565185	0.997159	0.0941083	-0.993611	-0.982287
0.248	0.012566	-0.999684	-0.0376902	0.998737	0.0627905	-0.997159	-0.992115
0.249	0.00628314	-0.999921	-0.0188484	0.999684	0.0314108	-0.999289	-0.998027
0.25	6.12574e-17	-1	-1.83772e-16	1	3.06287e-16	-1	-1
0.251	-0.00628314	-0.999921	0.0188484	0.999684	-0.0314108	-0.999289	-0.998027
0.252	-0.012566	-0.999684	0.0376902	0.998737	-0.0627905	-0.997159	-0.992115
0.253	-0.0188484	-0.999289	0.0565185	0.997159	-0.0941083	-0.993611	-0.982287
0.254	-0.0251301	-0.998737	0.0753268	0.994951	-0.125333	-0.988652	-0.968583
0.255	-0.0314108	-0.998027	0.0941083	0.992115	-0.156434	-0.982287	-0.951057
0.256	-0.0376902	-0.997159	0.112856	0.988652	-0.187381	-0.974527	-0.929776
0.257	-0.0439681	-0.996134	0.131564	0.984564	-0.218143	-0.965382	-0.904827
0.258	-0.0502443	-0.994951	0.150226	0.979855	-0.24869	-0.954865	-0.876307
0.259	-0.0565185	-0.993611	0.168833	0.974527	-0.278991	-0.942991	-0.844328
0.26	-0.0627905	-0.992115	0.187381	0.968583	-0.309017	-0.929776	-0.809017
0.261	-0.06906	-0.990461	0.205863	0.962028	-0.338738	-0.915241	-0.770513
0.262	-0.0753268	-0.988652	0.224271	0.954865	-0.368125	-0.899405	-0.728969
0.263	-0.0815906	-0.986686	0.242599	0.947098	-0.397148	-0.882291	-0.684547
0.264	-0.0878512	-0.984564	0.260842	0.938734	-0.425779	-0.863923	-0.637424
0.265	-0.0941083	-0.982287	0.278991	0.929776	-0.45399	-0.844328	-0.587785
0.266	-0.100362	-0.979855	0.297042	0.920232	-0.481754	-0.823533	-0.535827
0.267	-0.106611	-0.977268	0.314987	0.910106	-0.509041	-0.801567	-0.481754
0.268	-0.112856	-0.974527	0.33282	0.899405	-0.535827	-0.778462	-0.425779
0.269	-0.119097	-0.971632	0.350534	0.888136	-0.562083	-0.754251	-0.368125
0.27	-0.125333	-0.968583	0.368125	0.876307	-0.587785	-0.728969	-0.309017
0.271	-0.131564	-0.965382	0.385584	0.863923	-0.612907	-0.70265	-0.24869
0.272	-0.13779	-0.962028	0.402906	0.850994	-0.637424	-0.675333	-0.187381
0.273	-0.144011	-0.958522	0.420086	0.837528	-0.661312	-0.647056	-0.125333
0.274	-0.150226	-0.954865	0.437116	0.823533	-0.684547	-0.61786	-0.0627905
0.275	-0.156434	-0.951057	0.45399	0.809017	-0.707107	-0.587785	1.10253e-15
0.276	-0.162637	-0.947098	0.470704	0.79399	-0.728969	-0.556876	0.0627905
0.277	-0.168833	-0.942991	0.48725	0.778462	-0.750111	-0.525175	0.125333
0.278	-0.175023	-0.938734	0.503623	0.762443	-0.770513	-0.492727	0.187381
0.279	-0.181206	-0.934329	0.519817	0.745941	-0.790155	-0.45958	0.24869
0.28	-0.187381	-0.929776	0.535827	0.728969	-0.809017	-0.425779	0.309017
0.281	-0.193549	-0.925077	0.551646	0.711536	-0.827081	-0.391374	0.368125
0.282	-0.19971	-0.920232	0.567269	0.693653	-0.844328	-0.356412	0.425779
0.283	-0.205863	-0.915241	0.58269	0.675333	-0.860742	-0.320944	0.481754
0.284	-0.212007	-0.910106	0.597905	0.656586	-0.876307	-0.285019	0.535827
0.285	-0.218143	-0.904827	0.612907	0.637424	-0.891007	-0.24869	0.587785
0.286	-0.224271	-0.899405	0.627691	0.61786	-0.904827	-0.212007	0.637424
0.287	-0.230389	-0.893841	0.642253	0.597905	-0.917755	-0.175023	0.684547
0.288	-0.236499	-0.888136	0.656586	0.577573	-0.929776	-0.13779	0.728969
0.289	-0.242599	-0.882291	0.670686	0.556876	-0.940881	-0.100362	0.770513
0.29	-0.24869	-0.876307	0.684547	0.535827	-0.951057	-0.0627905	0.809017
0.291	-0.254771	-0.870184	0.698165	0.51444	-0.960294	-0.0251301	0.844328
0.292	-0.260842	-0.863923	0.711536	0.492727	-0.968583	0.012566	0.876307
0.293	-0.266902	-0.857527	0.724653	0.470704	-0.975917	0.0502443	0.904827
0.294	-0.272952	-0.850994	0.737513	0.448383	-0.982287	0.0878512	0.929776
0.295	-0.278991	-0.844328	0.750111	0.425779	-0.987688	0.125333	0.951057
0.296	-0.285019	-0.837528	0.762443	0.402906	-0.992115	0.162637	0.968583
0.297	-0.291036	-0.830596	0.774503	0.379779	-0.995562	0.19971	0.982287
0.298	-0.297042	-0.823533	0.786288	0.356412	-0.998027	0.236499	0.992115
0.299	-0.303035	-0.816339	0.797794	0.33282	-0.999507	0.272952	0.998027
0.3	-0.309017	-0.809017	0.809017	0.309017	-1	0.309017	1
0.301	-0.314987	-0.801567	0.819952	0.285019	-0.999507	0.344643	0.998027
0.302	-0.320944	-0.79399	0.830596	0.260842	-0.998027	0.379779	0.992115
0.303	-0.326888	-0.786288	0.840945	0.236499	-0.995562	0.414376	0.982287
0.304	-0.33282	-0.778462	0.850994	0.212007	-0.992115	0.448383	0.968583
0.305	-0.338738	-0.770513	0.860742	0.187381	-0.987688	0.481754	0.951057
0.306	-0.344643	-0.762443	0.870184	0.162637	-0.982287	0.51444	0.929776
0.307	-0.350534	-0.754251	0.879316	0.13779	-0.975917	0.546394	0.904827
0.308	-0.356412	-0.745941	0.888136	0.112856	-0.968583	0.577573	0.876307
0.309	-0.362275	-0.737513	0.896641	0.0878512	-0.960294	0.60793	0.844328
0.31	-0.368125	-0.728969	0.904827	0.0627905	-0.951057	0.637424	0.809017
0.311	-0.373959	-0.720309	0.912692	0.0376902	-0.940881	0.666012	0.770513
0.312	-0.379779	-0.711536	0.920232	0.012566	-0.929776	0.693653	0.728969
0.313	-0.385584	-0.70265	0.927445	-0.012566	-0.917755	0.720309	0.684547
0.314	-0.391374	-0.693653	0.934329	-0.0376902	-0.904827	0.745941	0.637424
0.315	-0.397148	-0.684547	0.940881	-0.0627905	-0.891007	0.770513	0.587785
0.316	-0.402906	-0.675333	0.947098	-0.0878512	-0.876307	0.79399	0.535827
0.317	-0.408649	-0.666012	0.952979	-0.112856	-0.860742	0.816339	0.481754
0.318	-0.414376	-0.656586	0.958522	-0.13779	-0.844328	0.837528	0.425779
0.319	-0.420086	-0.647056	0.963724	-0.162637	-0.827081	0.857527	0.368125
0.32	-0.425779	-0.637424	0.968583	-0.187381	-0.809017	0.876307	0.309017
0.321	-0.431456	-0.627691	0.973099	-0.212007	-0.790155	0.893841	0.24869
0.322	-0.437116	-0.61786	0.977268	-0.236499	-0.770513	0.910106	0.187381
0.323	-0.442758	-0.60793	0.981091	-0.260842	-0.750111	0.925077	0.125333
0.324	-0.448383	-0.597905	0.984564	-0.285019	-0.728969	0.938734	0.0627905
0.325	-0.45399	-0.587785	0.987688	-0.309017	-0.707107	0.951057	-9.8001e-16
0.326	-0.45958	-0.577573	0.990461	-0.33282	-0.684547	0.962028	-0.0627905
0.327	-0.465151	-0.567269	0.992883	-0.356412	-0.661312	0.971632	-0.125333
0.328	-0.470704	-0.556876	0.994951	-0.379779	-0.637424	0.979855	-0.187381
0.329	-0.476238	-0.546394	0.996666	-0.402906	-0.612907	0.986686	-0.24869
0.33	-0.481754	-0.535827	0.998027	-0.425779	-0.587785	0.992115	-0.309017
0.331	-0.48725	-0.525175	0.999033	-0.448383	-0.562083	0.996134	-0.368125
0.332	-0.492727	-0.51444	0.999684	-0.470704	-0.535827	0.998737	-0.425779
0.333	-0.498185	-0.503623	0.99998	-0.492727	-0.509041	0.999921	-0.481754
0.334	-0.503623	-0.492727	0.999921	-0.51444	-0.481754	0.999684	-0.535827
0.335	-0.509041	-0.481754	0.999507	-0.535827	-0.45399	0.998027	-0.587785
0.336	-0.51444	-0.470704	0.998737	-0.556876	-0.425779	0.994951	-0.637424
0.337	-0.519817	-0.45958	0.997613	-0.577573	-0.397148	0.990461	-0.684547
0.338	-0.525175	-0.448383	0.996134	-0.597905	-0.368125	0.984564	-0.728969
0.339	-0.530511	-0.437116	0.994301	-0.61786	-0.338738	0.977268	-0.770513
0.34	-0.535827	-0.425779	0.992115	-0.637424	-0.309017	0.968583	-0.809017
0.341	-0.541121	-0.414376	0.989576	-0.656586	-0.278991	0.958522	-0.844328
0.342	-0.546394	-0.402906	0.986686	-0.675333	-0.24869	0.947098	-0.876307
0.343	-0.551646	-0.391374	0.983445	-0.693653	-0.218143	0.934329	-0.904827
0.344	-0.556876	-0.379779	0.979855	-0.711536	-0.187381	0.920232	-0.929776
0.345	-0.562083	-0.368125	0.975917	-0.728969	-0.156434	0.904827	-0.951057
0.346	-0.567269	-0.356412	0.971632	-0.745941	-0.125333	0.888136	-0.968583
0.347	-0.572432	-0.344643	0.967001	-0.762443	-0.0941083	0.870184	-0.982287
0.348	-0.577573	-0.33282	0.962028	-0.778462	-0.0627905	0.850994	-0.992115
0.349	-0.58269	-0.320944	0.956712	-0.79399	-0.0314108	0.830596	-0.998027
0.35	-0.587785	-0.309017	0.951057	-0.809017	-4.28802e-16	0.809017	-1
0.351	-0.592857	-0.297042	0.945063	-0.823533	0.0314108	0.786288	-0.998027
0.352	-0.597905	-0.285019	0.938734	-0.837528	0.0627905	0.762443	-0.992115
0.353	-0.60293	-0.272952	0.932071	-0.850994	0.0941083	0.737513	-0.982287
0.354	-0.60793	-0.260842	0.925077	-0.863923	0.125333	0.711536	-0.968583
0.355	-0.612907	-0.24869	0.917755	-0.876307	0.156434	0.684547	-0.951057
0.356	-0.61786	-0.236499	0.910106	-0.888136	0.187381	0.656586	-0.929776
0.357	-0.622788	-0.224271	0.902134	-0.899405	0.218143	0.627691	-0.904827
0.358	-0.627691	-0.212007	0.893841	-0.910106	0.24869	0.597905	-0.876307
0.359	-0.63257	-0.19971	0.885231	-0.920232	0.278991	0.567269	-0.844328
0.36	-0.637424	-0.187381	0.876307	-0.929776	0.309017	0.535827	-0.809017
0.361	-0.642253	-0.175023	0.867071	-0.938734	0.338738	0.503623	-0.770513
0.362	-0.647056	-0.162637	0.857527	-0.947098	0.368125	0.470704	-0.728969
0.363	-0.651834	-0.150226	0.847678	-0.954865	0.397148	0.437116	-0.684547
0.364	-0.656586	-0.13779	0.837528	-0.962028	0.425779	0.402906	-0.637424
0.365	-0.661312	-0.125333	0.827081	-0.968583	0.45399	0.368125	-0.587785
0.366	-0.666012	-0.112856	0.816339	-0.974527	0.481754	0.33282	-0.535827
0.367	-0.670686	-0.100362	0.805308	-0.979855	0.509041	0.297042	-0.481754
0.368	-0.675333	-0.0878512	0.79399	-0.984564	0.535827	0.260842	-0.425779
0.369	-0.679953	-0.0753268	0.782391	-0.988652	0.562083	0.224271	-0.368125
0.37	-0.684547	-0.0627905	0.770513	-0.992115	0.587785	0.187381	-0.309017
0.371	-0.689114	-0.0502443	0.758362	-0.994951	0.612907	0.150226	-0.24869
0.372	-0.693653	-0.0376902	0.745941	-0.997159	0.637424	0.112856	-0.187381
0.373	-0.698165	-0.0251301	0.733255	-0.998737	0.661312	0.0753268	-0.125333
0.374	-0.70265	-0.012566	0.720309	-0.999684	0.684547	0.0376902	-0.0627905
0.375	-0.707107	-1.83772e-16	0.707107	-1	0.707107	5.51317e-16	-2.69522e-15
0.376	-0.711536	0.012566	0.693653	-0.999684	0.728969	-0.0376902	0.0627905
0.377	-0.715936	0.0251301	0.679953	-0.998737	0.750111	-0.0753268	0.125333
0.378	-0.720309	0.0376902	0.666012	-0.997159	0.770513	-0.112856	0.187381
0.379	-0.724653	0.0502443	0.651834	-0.994951	0.790155	-0.150226	0.24869
0.38	-0.728969	0.0627905	0.637424	-0.992115	0.809017	-0.187381	0.309017
0.381	-0.733255	0.0753268	0.622788	-0.988652	0.827081	-0.224271	0.368125
0.382	-0.737513	0.0878512	0.60793	-0.984564	0.844328	-0.260842	0.425779
0.383	-0.741742	0.100362	0.592857	-0.979855	0.860742	-0.297042	0.481754
0.384	-0.745941	0.112856	0.577573	-0.974527	0.876307	-0.33282	0.535827
0.385	-0.750111	0.125333	0.562083	-0.968583	0.891007	-0.368125	0.587785
0.386	-0.754251	0.13779	0.546394	-0.962028	0.904827	-0.402906	0.637424
0.387	-0.758362	0.150226	0.530511	-0.954865	0.917755	-0.437116	0.684547
0.388	-0.762443	0.162637	0.51444	-0.947098	0.929776	-0.470704	0.728969
0.389	-0.766493	0.175023	0.498185	-0.938734	0.940881	-0.503623	0.770513
0.39	-0.770513	0.187381	0.481754	-0.929776	0.951057	-0.535827	0.809017
0.391	-0.774503	0.19971	0.465151	-0.920232	0.960294	-0.567269	0.844328
0.392	-0.778462	0.212007	0.448383	-0.910106	0.968583	-0.597905	0.876307
0.393	-0.782391	0.224271	0.431456	-0.899405	0.975917	-0.627691	0.904827
0.394	-0.786288	0.236499	0.414376	-0.888136	0.982287	-0.656586	0.929776
0.395	-0.790155	0.24869	0.397148	-0.876307	0.987688	-0.684547	0.951057
0.396	-0.79399	0.260842	0.379779	-0.863923	0.992115	-0.711536	0.968583
0.397	-0.797794	0.272952	0.362275	-0.850994	0.995562	-0.737513	0.982287
0.398	-0.801567	0.285019	0.344643	-0.837528	0.998027	-0.762443	0.992115
0.399	-0.805308	0.297042	0.326888	-0.823533	0.999507	-0.786288	0.998027
0.4	-0.809017	0.309017	0.309017	-0.809017	1	-0.809017	1
0.401	-0.812694	0.320944	0.291036	-0.79399	0.999507	-0.830596	0.998027
0.402	-0.816339	0.33282	0.272952	-0.778462	0.998027	-0.850994	0.992115
0.403	-0.819952	0.344643	0.254771	-0.762443	0.995562	-0.870184	0.982287
0.404	-0.823533	0.356412	0.236499	-0.745941	0.992115	-0.888136	0.968583
0.405	-0.827081	0.368125	0.218143	-0.728969	0.987688	-0.904827	0.951057
0.406	-0.830596	0.379779	0.19971	-0.711536	0.982287	-0.920232	0.929776
0.407	-0.834078	0.391374	0.181206	-0.693653	0.975917	-0.934329	0.904827
0.408	-0.837528	0.402906	0.162637	-0.675333	0.968583	-0.947098	0.876307
0.409	-0.840945	0.414376	0.144011	-0.656586	0.960294	-0.958522	0.844328
0.41	-0.844328	0.425779	0.125333	-0.637424	0.951057	-0.968583	0.809017
0.411	-0.847678	0.437116	0.106611	-0.61786	0.940881	-0.977268	0.770513
0.412	-0.850994	0.448383	0.0878512	-0.597905	0.929776	-0.984564	0.728969
0.413	-0.854277	0.45958	0.06906	-0.577573	0.917755	-0.990461	0.684547
0.414	-0.857527	0.470704	0.0502443	-0.556876	0.904827	-0.994951	0.637424
0.415	-0.860742	0.481754	0.0314108	-0.535827	0.891007	-0.998027	0.587785
0.416	-0.863923	0.492727	0.012566	-0.51444	0.876307	-0.999684	0.535827
0.417	-0.867071	0.503623	-0.00628314	-0.492727	0.860742	-0.999921	0.481754
0.418	-0.870184	0.51444	-0.0251301	-0.470704	0.844328	-0.998737	0.425779
0.419	-0.873262	0.525175	-0.0439681	-0.448383	0.827081	-0.996134	0.368125
0.42	-0.876307	0.535827	-0.0627905	-0.425779	0.809017	-0.992115	0.309017
0.421	-0.879316	0.546394	-0.0815906	-0.402906	0.790155	-0.986686	0.24869
0.422	-0.882291	0.556876	-0.100362	-0.379779	0.770513	-0.979855	0.187381
0.423	-0.885231	0.567269	-0.119097	-0.356412	0.750111	-0.971632	0.125333
0.424	-0.888136	0.577573	-0.13779	-0.33282	0.728969	-0.962028	0.0627905
0.425	-0.891007	0.587785	-0.156434	-0.309017	0.707107	-0.951057	-7.34981e-16
0.426	-0.893841	0.597905	-0.175023	-0.285019	0.684547	-0.938734	-0.0627905
0.427	-0.896641	0.60793	-0.193549	-0.260842	0.661312	-0.925077	-0.125333
0.428	-0.899405	0.61786	-0.212007	-0.236499	0.637424	-0.910106	-0.187381
0.429	-0.902134	0.627691	-0.230389	-0.212007	0.612907	-0.893841	-0.24869
0.43	-0.904827	0.637424	-0.24869	-0.187381	0.587785	-0.876307	-0.309017
0.431	-0.907484	0.647056	-0.266902	-0.162637	0.562083	-0.857527	-0.368125
0.432	-0.910106	0.656586	-0.285019	-0.13779	0.535827	-0.837528	-0.425779
0.433	-0.912692	0.666012	-0.303035	-0.112856	0.509041	-0.816339	-0.481754
0.434	-0.915241	0.675333	-0.320944	-0.0878512	0.481754	-0.79399	-0.535827
0.435	-0.917755	0.684547	-0.338738	-0.0627905	0.45399	-0.770513	-0.587785
0.436	-0.920232	0.693653	-0.356412	-0.0376902	0.425779	-0.745941	-0.637424
0.437	-0.922673	0.70265	-0.373959	-0.012566	0.397148	-0.720309	-0.684547
0.438	-0.925077	0.711536	-0.391374	0.012566	0.368125	-0.693653	-0.728969
0.439	-0.927445	0.720309	-0.408649	0.0376902	0.338738	-0.666012	-0.770513
0.44	-0.929776	0.728969	-0.425779	0.0627905	0.309017	-0.637424	-0.809017
0.441	-0.932071	0.737513	-0.442758	0.0878512	0.278991	-0.60793	-0.844328
0.442	-0.934329	0.745941	-0.45958	0.112856	0.24869	-0.577573	-0.876307
0.443	-0.93655	0.754251	-0.476238	0.13779	0.218143	-0.546394	-0.904827
0.444	-0.938734	0.762443	-0.492727	0.162637	0.187381	-0.51444	-0.929776
0.445	-0.940881	0.770513	-0.509041	0.187381	0.156434	-0.481754	-0.951057
0.446	-0.942991	0.778462	-0.525175	0.212007	0.125333	-0.448383	-0.968583
0.447	-0.945063	0.786288	-0.541121	0.236499	0.0941083	-0.414376	-0.982287
0.448	-0.947098	0.79399	-0.556876	0.260842	0.0627905	-0.379779	-0.992115
0.449	-0.949096	0.801567	-0.572432	0.285019	0.0314108	-0.344643	-0.998027
0.45	-0.951057	0.809017	-0.587785	0.309017	5.51317e-16	-0.309017	-1
0.451	-0.952979	0.816339	-0.60293	0.33282	-0.0314108	-0.272952	-0.998027
0.452	-0.954865	0.823533	-0.61786	0.356412	-0.0627905	-0.236499	-0.992115
0.453	-0.956712	0.830596	-0.63257	0.379779	-0.0941083	-0.19971	-0.982287
0.454	-0.958522	0.837528	-0.647056	0.402906	-0.125333	-0.162637	-0.968583
0.455	-0.960294	0.844328	-0.661312	0.425779	-0.156434	-0.125333	-0.951057
0.456	-0.962028	0.850994	-0.675333	0.448383	-0.187381	-0.0878512	-0.929776
0.457	-0.963724	0.857527	-0.689114	0.470704	-0.218143	-0.0502443	-0.904827
0.458	-0.965382	0.863923	-0.70265	0.492727	-0.24869	-0.012566	-0.876307
0.459	-0.967001	0.870184	-0.715936	0.51444	-0.278991	0.0251301	-0.844328
0.46	-0.968583	0.876307	-0.728969	0.535827	-0.309017	0.0627905	-0.809017
0.461	-0.970127	0.882291	-0.741742	0.556876	-0.338738	0.100362	-0.770513
0.462	-0.971632	0.888136	-0.754251	0.577573	-0.368125	0.13779	-0.728969
0.463	-0.973099	0.893841	-0.766493	0.597905	-0.397148	0.175023	-0.684547
0.464	-0.974527	0.899405	-0.778462	0.61786	-0.425779	0.212007	-0.637424
0.465	-0.975917	0.904827	-0.790155	0.637424	-0.45399	0.24869	-0.587785
0.466	-0.977268	0.910106	-0.801567	0.656586	-0.481754	0.285019	-0.535827
0.467	-0.978581	0.915241	-0.812694	0.675333	-0.509041	0.320944	-0.481754
0.468	-0.979855	0.920232	-0.823533	0.693653	-0.535827	0.356412	-0.425779
0.469	-0.981091	0.925077	-0.834078	0.711536	-0.562083	0.391374	-0.368125
0.47	-0.982287	0.929776	-0.844328	0.728969	-0.587785	0.425779	-0.309017
0.471	-0.983445	0.934329	-0.854277	0.745941	-0.612907	0.45958	-0.24869
0.472	-0.984564	0.938734	-0.863923	0.762443	-0.637424	0.492727	-0.187381
0.473	-0.985645	0.942991	-0.873262	0.778462	-0.661312	0.525175	-0.125333
0.474	-0.986686	0.947098	-0.882291	0.79399	-0.684547	0.556876	-0.0627905
0.475	-0.987688	0.951057	-0.891007	0.809017	-0.707107	0.587785	-2.94025e-15
0.476	-0.988652	0.954865	-0.899405	0.823533	-0.728969	0.61786	0.0627905
0.477	-0.989576	0.958522	-0.907484	0.837528	-0.750111	0.647056	0.125333
0.478	-0.990461	0.962028	-0.915241	0.850994	-0.770513	0.675333	0.187381
0.479	-0.991308	0.965382	-0.922673	0.863923	-0.790155	0.70265	0.24869
0.48	-0.992115	0.968583	-0.929776	0.876307	-0.809017	0.728969	0.309017
0.481	-0.992883	0.971632	-0.93655	0.888136	-0.827081	0.754251	0.368125
0.482	-0.993611	0.974527	-0.942991	0.899405	-0.844328	0.778462	0.425779
0.483	-0.994301	0.977268	-0.949096	0.910106	-0.860742	0.801567	0.481754
0.484	-0.994951	0.979855	-0.954865	0.920232	-0.876307	0.823533	0.535827
0.485	-0.995562	0.982287	-0.960294	0.929776	-0.891007	0.844328	0.587785
0.486	-0.996134	0.984564	-0.965382	0.938734	-0.904827	0.863923	0.637424
0.487	-0.996666	0.986686	-0.970127	0.947098	-0.917755	0.882291	0.684547
0.488	-0.997159	0.988652	-0.974527	0.954865	-0.929776	0.899405	0.728969
0.489	-0.997613	0.990461	-0.978581	0.962028	-0.940881	0.915241	0.770513
0.49	-0.998027	0.992115	-0.982287	0.968583	-0.951057	0.929776	0.809017
0.491	-0.998402	0.993611	-0.985645	0.974527	-0.960294	0.942991	0.844328
0.492	-0.998737	0.994951	-0.988652	0.979855	-0.968583	0.954865	0.876307
0.493	-0.999033	0.996134	-0.991308	0.984564	-0.975917	0.965382	0.904827
0.494	-0.999289	0.997159	-0.993611	0.988652	-0.982287	0.974527	0.929776
0.495	-0.999507	0.998027	-0.995562	0.992115	-0.987688	0.982287	0.951057
0.496	-0.999684	0.998737	-0.997159	0.994951	-0.992115	0.988652	0.968583
0.497	-0.999822	0.999289	-0.998402	0.997159	-0.995562	0.993611	0.982287
0.498	-0.999921	0.999684	-0.999289	0.998737	-0.998027	0.997159	0.992115
0.499	-0.99998	0.999921	-0.999822	0.999684	-0.999507	0.999289	0.998027
0.5	-1	1	-1	1	-1	1	1
[truncated: 34 more columns]
